# Supplementary material for: A hemorheological perspective on coronary microvascular dysfunction: Association of erythrocyte parameters with angiography-derived coronary microcirculatory resistance
Source: PLoS One. 2026 Mar 25;21(3):e0345562. doi: 10.1371/journal.pone.0345562 (PMC13016340; doi:10.1371/journal.pone.0345562)
Supplement: S1 Table — (XLSX) [file pone.0345562.s001.xlsx]

## Sheet: S1 Table. Population data
Lesion No.	Sex	Age	Targetvessel	Radialapproach	Femoralapproach	Brachialapproach	DiseasedLAD	DiseasedLCx	DiseasedRCA	DiseasedLM	Diseasedother	@#ofdiseasedvessels	RestingMR	SimulatedHyperemicMR	TIMIflow	MLD	ReferencediameteratMLD	DS	AS	tandemlesion	Trifurcation	Bifurcation	Lengthgt20	Lengh	Heavycalcification	Thrombus	H	BW	BMI	Smoking	PriorStatins	HTN	Hypercholesterolemia	DMs	RBC	HGB	HCT	MCV	MCH	MCHC	RDWCV	RDWSD	PLT	PDW	MPV	PLCR	PCT	WBC	LYMPH
1	0	63	2	1	0	0	1	1	1	0	0	3	8.68	3.21	3	1.07	2.8	61.9	85.5	0	0	1	0	8.74	0	0	#NULL!	#NULL!	#NULL!	#NULL!	#NULL!	#NULL!	#NULL!	#NULL!	#NULL!	#NULL!	#NULL!	#NULL!	#NULL!	#NULL!	#NULL!	#NULL!	#NULL!	#NULL!	#NULL!	#NULL!	#NULL!	#NULL!	#NULL!
2	1	49	1	0	1	0	1	1	1	0	0	3	8.1	3.23	3	1.84	3.03	39.1	62.9	0	0	1	0	9.39	0	0	#NULL!	#NULL!	#NULL!	#NULL!	#NULL!	#NULL!	#NULL!	#NULL!	#NULL!	#NULL!	#NULL!	#NULL!	#NULL!	#NULL!	#NULL!	#NULL!	#NULL!	#NULL!	#NULL!	#NULL!	#NULL!	#NULL!	#NULL!
3	1	54	2	1	0	0	1	1	1	0	0	3	7.52	3.1	3	1.38	2.39	42.5	66.9	1	0	1	1	20.13	0	0	#NULL!	#NULL!	#NULL!	#NULL!	#NULL!	#NULL!	#NULL!	#NULL!	#NULL!	#NULL!	#NULL!	#NULL!	#NULL!	#NULL!	#NULL!	#NULL!	#NULL!	#NULL!	#NULL!	#NULL!	#NULL!	#NULL!	#NULL!
4	0	68	1	1	0	0	1	0	0	0	0	1	4.94	2.34	3	2.29	4.7	51.3	76.2	0	1	0	0	15.49	0	0	#NULL!	#NULL!	#NULL!	#NULL!	#NULL!	#NULL!	#NULL!	#NULL!	#NULL!	#NULL!	#NULL!	#NULL!	#NULL!	#NULL!	#NULL!	#NULL!	#NULL!	#NULL!	#NULL!	#NULL!	#NULL!	#NULL!	#NULL!
5	0	66	1	1	0	0	1	0	0	0	0	1	4.07	2.15	3	2.53	3.94	35.7	58.6	0	1	1	1	25.05	1	0	#NULL!	#NULL!	#NULL!	#NULL!	#NULL!	#NULL!	#NULL!	#NULL!	#NULL!	#NULL!	#NULL!	#NULL!	#NULL!	#NULL!	#NULL!	#NULL!	#NULL!	#NULL!	#NULL!	#NULL!	#NULL!	#NULL!	#NULL!
6	1	83	2	1	0	0	1	1	1	0	0	3	3.63	1.95	3	2.58	4.47	42.3	66.7	0	0	1	0	14.55	0	0	#NULL!	#NULL!	#NULL!	#NULL!	#NULL!	#NULL!	#NULL!	#NULL!	#NULL!	#NULL!	#NULL!	#NULL!	#NULL!	#NULL!	#NULL!	#NULL!	#NULL!	#NULL!	#NULL!	#NULL!	#NULL!	#NULL!	#NULL!
7	1	83	3	1	0	0	1	1	1	0	0	3	2.57	1.57	3	3	4.32	30.7	52	1	0	0	1	67.48	0	0	#NULL!	#NULL!	#NULL!	#NULL!	#NULL!	#NULL!	#NULL!	#NULL!	#NULL!	#NULL!	#NULL!	#NULL!	#NULL!	#NULL!	#NULL!	#NULL!	#NULL!	#NULL!	#NULL!	#NULL!	#NULL!	#NULL!	#NULL!
8	1	61	2	1	0	0	1	1	1	0	0	3	7.29	3	3	2.74	4.45	38.5	62.2	0	0	1	0	8.47	0	0	165	65	23.8751	2	1	0	0	0	4.38	144	45.4	103.5	32.7	316	14.1	52.7	301	16.2	10.4	29	0.31	14.04	0.97
9	1	61	3	1	0	0	1	1	1	0	0	3	3.42	1.92	3	2.09	2.9	28	48.2	1	0	0	1	83.22	0	0	165	65	23.8751	2	1	0	0	0	4.38	144	45.4	103.5	32.7	316	14.1	52.7	301	16.2	10.4	29	0.31	14.04	0.97
10	1	66	2	0	1	0	1	1	1	1	0	3	5.9	2.55	3	1.62	2.82	42.4	66.8	1	0	1	1	52.82	1	0	173	60	20.0474	2	1	0	0	1	3.39	104	32.9	97	30.8	318	12.3	42.2	204	16.1	9.6	23.2	0.2	4.22	0.84
11	1	40	2	1	0	0	1	1	1	1	0	3	6.35	2.62	3	1.99	3.4	41.4	65.6	1	0	1	1	63.83	0	0	173	87.8	29.3361	2	0	1	1	0	5.17	153	45.7	88.3	29.7	336	12.3	38.4	200	16.3	9.5	23.5	0.19	7.84	1.35
12	1	49	3	1	0	0	1	1	1	1	0	3	3.8	1.87	3	1.76	4.25	58.7	82.9	0	0	1	1	39.8	1	0	176	90	29.0548	2	0	1	0	0	5.4	176	52.1	96.3	32.5	337	12.9	43.4	224	16.3	10.8	30.1	0.24	5.47	1.69
13	1	61	3	0	1	0	1	1	1	1	1	3	3.81	2.06	3	2.67	4.31	38	61.6	0	0	0	1	44.1	1	0	165	63	23.1405	0	1	0	1	0	3.88	114	36.4	93.6	29.4	314	14.3	47.3	103	16.7	8.9	20.5	0.09	7.22	0.58
14	1	80	2	1	0	0	1	1	1	0	0	3	2.78	1.62	3	1.48	3	50.7	75.7	0	0	1	0	13.52	0	0	173	75	25.0593	0	1	1	0	0	4.08	123	38.8	95.1	30.2	317	13.1	45.4	125	17.2	12.7	42.6	0.16	4.47	1.35
15	1	59	1	1	0	0	1	0	0	0	0	1	6.17	2.76	3	2.12	3.17	33.1	55.3	1	0	1	1	24.25	0	0	179	92	28.7132	1	0	0	0	0	4.69	155	45.7	97.4	33.1	340	13.1	44.8	160	17.1	12.2	41.6	0.2	6.08	1.12
16	0	64	3	1	0	0	1	1	1	1	0	3	3.56	1.93	3	1.27	2.42	47.6	72.5	0	0	0	0	11.91	0	0	150	66	29.3333	0	1	1	1	1	4.08	124	38.7	94.8	30.5	321	12.6	42	312	15.9	9.2	19.9	0.29	4.52	1.33
17	0	77	1	1	0	0	1	1	0	0	0	2	4.29	2.01	3	1.2	2.38	49.7	74.7	1	0	1	1	48.73	1	0	158	62	24.8358	0	1	1	0	0	3.91	119	36.9	94.3	30.3	322	12.9	42.9	174	15.9	10	25.6	0.17	6.04	1.94
18	1	60	3	1	0	0	1	1	1	0	0	3	3.05	1.66	3	1.49	3.2	53.4	78.2	1	0	1	1	29.3	0	0	175	75	24.4898	2	1	0	0	1	4.36	136	42.2	97	31.3	322	13.6	48.4	271	16.1	9.8	23.9	0.26	1.61	2.4
19	0	60	3	1	0	0	1	1	1	0	0	3	10.94	3.75	3	2	3.36	40.4	64.5	1	0	0	1	39.66	0	0	168	72.5	25.6874	0	0	1	1	1	5.12	153	47.4	92.6	29.9	323	13.4	43.6	218	16.2	9.9	25.3	0.22	7.45	1.45
20	0	60	2	1	0	0	1	1	1	0	0	3	4.29	2.16	3	1.07	1.98	46	70.8	0	0	1	0	14.6	0	0	168	72.5	25.6874	0	0	1	1	1	5.12	153	47.4	92.6	29.9	323	13.4	43.6	218	16.2	9.9	25.3	0.22	7.45	1.45
21	1	66	2	1	0	0	1	1	1	0	0	3	7.12	2.96	3	1.68	3.13	46.6	71.4	0	0	1	0	9.1	0	0	170	75	25.9516	2	1	1	1	0	4.93	149	46.2	93.8	30.3	323	14	46.2	286	16.3	9.7	23.7	0.28	7.69	2.83
22	1	66	3	1	0	0	1	1	1	0	0	3	3.6	1.94	3	2.05	3.98	48.6	73.6	0	0	1	0	18.79	0	0	170	75	25.9516	2	1	1	1	0	4.93	149	46.2	93.8	30.3	323	14	46.2	286	16.3	9.7	23.7	0.28	7.69	2.83
23	1	88	1	1	0	0	1	1	0	0	0	2	6.92	2.96	3	1.33	2.21	39.9	63.9	0	1	0	1	24.64	1	0	165	55	20.202	0	0	0	0	0	2.69	88	27.6	102.6	32.7	319	13.4	49.2	173	11.2	10.2	26.5	0.18	5.35	1.2
24	1	73	2	1	0	0	1	1	1	0	0	3	4.79	2.36	3	1.67	2.7	39	63	0	0	1	0	15.1	0	0	172	64	21.6333	1	0	0	0	0	4.7	142	42.9	91.3	30.3	331	13.9	44.3	201	15.7	8	12.8	0.16	4.52	1.23
25	1	84	1	1	0	0	1	0	1	1	0	2	5.48	2.58	3	2.18	3.1	30	51	0	0	0	1	20	1	0	170	50	17.301	1	1	1	0	1	3.98	130	40.2	100.9	32.8	325	12.8	45.8	182	16.2	10.7	30.5	0.2	5.62	0.89
26	0	66	1	1	0	0	1	1	1	0	0	3	2.94	1.7	3	1.33	2.3	42	66	0	0	0	1	27	1	0	158	65	26.0375	0	0	1	1	0	4.43	126	38.4	86.7	28.4	328	11.6	36.8	186	18.6	12.7	46.1	0.24	5.16	1.36
27	1	69	3	1	0	0	1	1	1	1	0	3	12.5	3.94	3	1.4	3.57	60.7	84.6	0	0	1	1	26.59	0	0	173	72.5	24.224	1	0	1	0	0	3.54	119	35.4	100	33.5	335	13.7	49.5	114	16.3	11.7	36.8	0.13	4.93	1.7
28	0	68	1	1	0	0	1	0	0	0	0	1	6.93	2.89	3	1.89	3.3	43	67	0	0	0	0	18.6	0	0	160	65	25.3906	0	0	1	1	0	4.76	150	46.1	96.8	31.6	326	12.8	44.7	224	16.2	9.4	21.5	0.21	4.61	1.65
29	1	73	1	1	0	0	1	1	1	1	0	2	6.56	2.85	3	1.26	2.2	42	66	0	1	1	0	6.1	0	0	174	68	22.46	2	0	1	1	0	4.89	147	46.1	94.4	30.1	319	13.2	45.2	172	16.3	10.7	29.8	0.19	6.95	1.63
30	1	80	3	1	0	0	1	0	1	0	0	2	1.8	1.2	3	#NULL!	3.4	44	69	0	0	0	1	31	0	0	169	70	24.5089	1	1	1	0	0	2.99	68	23.3	77.7	22.7	293	19	54.2	201	16.3	11	35.9	0.22	6.02	0.95
31	1	65	3	1	0	0	1	1	1	1	0	3	11.04	3.76	3	1.54	3.6	57	82	1	0	0	1	31	0	0	170	65	22.4913	2	1	0	0	1	4.31	143	43.6	101.1	33.1	327	12.3	44	146	17.1	11.1	32.9	0.16	5.49	1.14
32	0	84	1	1	0	0	1	1	1	0	0	3	5.04	2.24	3	1.33	3.4	60	84	0	0	0	0	16.8	1	0	162	54	20.5761	0	0	1	0	1	4.37	128	38.4	87.9	29.2	332	14	44.7	280	16.5	11.1	34	0.31	10.18	2.37
33	0	84	3	1	0	0	1	1	1	0	0	3	3.6	1.98	3	2.32	3.3	30	51	1	0	0	1	38.31	0	0	162	54	20.5761	0	0	1	0	1	4.37	128	38.4	87.9	29.2	332	14	44.7	280	16.5	11.1	34	0.31	10.18	2.37
34	1	54	2	0	1	0	1	1	0	0	0	2	8.39	3.04	3	1.53	3.17	51.7	76.7	1	0	0	1	32	0	0	180	81	25	2	1	1	0	1	4.88	151	46	94.2	30.8	327	12.6	41.8	221	16.4	10.5	29.2	0.23	10.71	1.39
35	1	46	2	1	0	0	1	1	1	0	0	3	5.46	2.43	3	2.29	4.51	49.2	74.2	0	0	0	1	43	0	0	170	76	26.2976	0	0	0	1	0	5.18	154	46.8	90.3	29.8	330	13.2	41.7	346	15.8	8.7	17.8	0.3	5.91	1.76
36	0	61	1	1	0	0	1	1	0	0	0	2	4.29	2.18	3	1.4	2.22	36.8	60.1	0	0	0	0	13.26	0	0	163	62	23.3355	0	0	1	0	1	4.67	133	40.9	87.6	28.4	324	13.5	41.7	268	16.5	11.6	36	0.31	9.14	3.56
37	1	59	2	1	0	0	1	1	1	0	0	3	6.78	2.81	3	2.75	5.23	47.5	72.4	0	0	1	1	22.4	0	0	163	75	28.2284	2	0	1	1	0	5.02	150	45.7	91.2	30	329	13	41.7	192	16.5	10.3	28.6	0.2	5.24	1.76
38	0	75	1	0	1	0	1	0	0	0	0	1	5.15	2.45	3	1.57	2.57	38.8	62.5	0	0	0	1	28.6	0	0	150	55.3	24.5778	0	0	0	1	0	4.4	135	42.6	96.8	30.8	318	13.6	47.4	294	16.1	9.3	20.9	0.27	6.25	2.04
39	0	65	2	1	0	0	1	1	1	0	0	3	5.47	2.39	3	0.74	1.72	56.9	81.4	0	0	0	0	16.61	0	0	160	51	19.9219	0	0	1	1	0	4.43	140	43.5	98.1	31.7	323	12.1	42.9	231	16.2	11	32.7	0.26	6.89	3.02
40	0	71	1	1	0	0	1	1	1	0	0	3	5.43	2.39	3	1.23	2.74	55.3	80	0	0	0	1	27.6	0	0	156	46	18.902	0	0	1	1	0	3.39	105	32.7	96.7	31.1	322	12.6	43.2	167	15.9	11.4	35.1	0.19	4.4	1.32
41	1	62	3	1	0	0	0	1	1	0	0	2	2.67	1.54	3	1.24	2.96	58.2	82.5	0	0	0	1	29.19	0	0	180	80	24.6914	2	0	1	1	0	4.77	159	46.8	98.1	33.3	340	12.7	45.5	163	21.4	13.5	53.1	0.22	7.21	1.56
42	0	56	3	1	0	0	1	0	1	0	0	2	3.35	1.89	3	1.88	3	37.4	60.8	0	0	0	1	43.82	0	0	158	60	24.0346	0	1	0	0	0	4.2	124	38.7	92.7	29.6	321	12.6	41.1	231	16.1	11.4	35.4	0.26	8.47	2.05
43	1	68	1	1	0	0	1	1	1	0	0	3	6.71	2.71	3	1.38	2.63	47.7	72.7	0	0	1	1	23.72	1	0	174	70	23.1206	2	1	1	0	0	4.9	164	49	100.1	33.5	334	13.4	47.5	203	16.5	9.5	23.4	0.19	6	2.06
44	1	68	2	1	0	0	1	1	1	0	0	3	8.84	3.22	3	1.08	2.37	54.5	79.3	0	0	1	0	15.57	0	0	174	70	23.1206	2	1	1	0	0	4.9	164	49	100.1	33.5	334	13.4	47.5	203	16.5	9.5	23.4	0.19	6	2.06
45	1	87	3	1	0	0	1	1	1	1	0	3	5.58	2.6	3	2.1	3.34	37	60.3	0	0	0	1	64.75	0	0	169	63	22.0581	0	1	0	0	0	4.4	137	41.2	93.6	31.1	333	12.7	43.8	163	12.6	10.8	30.8	0.18	5.9	1.15
46	0	70	3	0	1	0	1	0	1	0	0	2	4.7	2.27	3	1.27	3.03	58	82.4	0	0	0	1	37.34	0	0	160	66	25.7812	0	1	1	1	0	4.07	126	37.9	93.1	31	333	12.8	41.9	267	15.9	8.7	16.7	0.23	9.15	1.91
47	1	64	1	1	0	0	1	1	1	1	0	3	5.62	2.59	3	1.59	2.58	38.4	62	0	0	1	1	33.13	0	0	174	75	24.7721	1	0	0	0	0	4.11	128	39.9	97	31	320	13.5	46.2	184	16.4	10.9	32.9	0.2	2.89	1.11
48	0	75	1	1	0	0	1	1	1	1	0	3	5.29	2.46	3	1.32	2.31	43	67.6	0	0	0	1	43.7	0	0	155	57	23.7253	0	1	0	0	0	4.1	124	39	95.2	30.2	317	13	43.6	186	16.2	11	33	0.2	5.17	1.27
49	1	69	3	1	0	0	1	0	1	0	0	2	1.73	1.15	3	1.71	3.38	49.3	74.3	0	0	0	1	48.16	1	0	165	69.9	25.6749	2	1	1	1	1	4.02	129	40.4	100.3	32	319	13.4	47.4	249	15.9	8.8	17.1	0.22	8.46	1.66
50	1	56	2	1	0	0	1	1	1	0	0	3	7.97	3.11	3	1.1	1.84	39.9	63.9	0	0	0	1	48.48	0	0	170	87.5	30.2768	2	1	1	0	0	4.46	143	43.4	97.4	32.1	330	13	45.6	147	16.3	11.5	37.4	0.17	5.66	2.05
51	1	66	2	1	0	0	1	1	0	0	0	2	4.98	2.27	3	1.07	2.36	54.9	79.6	0	0	1	1	28.34	0	0	170	69.4	24.0138	1	1	1	0	1	4.92	151	45.7	92.9	30.8	332	12.9	42.3	189	16.5	11.6	36.2	0.22	5.08	1.52
52	0	57	1	1	0	0	1	1	1	0	0	3	6.18	2.76	3	1.49	2.3	34	56	0	0	0	1	22.6	0	0	160	58	22.6562	0	0	1	1	1	4.93	137	42.6	86.4	27.7	321	12.8	39.2	293	16.1	9.7	23.7	0.28	5.98	2.5
53	1	70	2	1	0	0	1	1	1	1	0	3	5.43	2.48	3	0.99	2.3	57	82	0	0	0	1	20	1	0	165	80	29.3848	1	1	0	1	1	4.06	138	43.6	107.4	34	316	14.2	55.6	238	16.2	10.9	31.7	0.26	7.94	2.13
54	0	58	1	1	0	0	1	1	1	0	0	3	4.35	2.09	3	1.47	2.7	46	71	0	0	0	0	9.7	0	0	154	59	24.8777	0	1	1	0	0	4.42	133	40.8	92.5	30	325	13.2	43	349	16	9.9	24.8	0.35	7.77	1.66
55	1	62	2	1	0	0	1	1	1	0	0	3	4.36	2.13	3	1.34	2.8	52	77	0	0	0	1	21.1	0	0	175	62	20.2449	2	0	0	0	1	4.31	132	39.4	91.5	30.7	335	13	41.8	270	16.5	11.3	35.8	0.31	6.61	0.97
56	1	61	3	1	0	0	1	1	1	1	0	3	3.89	1.97	3	1.4	3.2	57	81	1	0	0	1	32.7	1	0	158	60	24.0346	2	0	1	0	0	4.6	140	42.5	92.5	30.6	330	13.4	43.6	289	16.4	10.2	27.1	0.29	5.47	1.98
57	0	82	1	1	0	0	1	1	0	0	0	2	6.91	2.89	3	1.82	3.3	44	69	0	0	0	1	40.7	1	0	150	70	31.1111	0	1	1	0	0	4.44	137	42.6	96	31	322	12.5	42.3	63	16.2	15.9	64.7	0.1	5.72	1.65
58	1	63	1	1	0	0	1	0	0	0	0	1	7.76	2.8	3	1.18	3	60	84	0	0	0	0	18.5	0	0	170	64	22.1453	2	0	0	0	0	5.22	161	49.2	94.3	30.9	327	13.3	44	124	17.1	13.5	48.2	0.17	5.77	2.1
59	1	60	1	1	0	0	1	0	0	0	0	1	7.07	2.99	3	1.38	2.2	38	62	0	0	1	0	18.6	0	0	170	55	19.0311	0	0	1	0	0	4.65	139	43.7	94	29.8	317	12.9	43.9	237	16.4	11.1	33	0.26	8.08	1.13
60	1	66	1	1	0	0	1	1	1	0	0	3	5.99	2.49	3	0.91	1.8	50	75	1	0	0	1	23	0	0	169	68	23.8087	2	0	0	1	0	4.47	140	42.5	95	31.3	330	12.7	44.3	208	16.5	10.2	27.1	0.21	9.83	2.37
61	1	82	1	1	0	0	1	0	1	0	0	2	3.21	1.68	3	1.72	3.8	55	79	0	0	0	0	15.4	0	0	160	60	23.4375	0	0	1	0	0	4.12	129	39.8	96.5	31.2	323	14.2	49.9	173	15.7	9	17.4	0.16	4	1.4
62	0	65	3	1	0	0	1	1	1	0	0	3	2.39	1.4	3	2.18	4.3	49	74	1	0	0	1	39.6	0	0	160	53	20.7031	0	0	0	1	1	3.73	109	34.4	92.2	29.2	317	13.5	45.6	267	16.1	11.8	38	0.31	6.16	1.52
63	1	61	1	1	0	0	1	1	1	0	0	3	7.4	2.94	3	1.33	2.32	42.5	67	0	0	0	0	13.59	0	0	172	75	25.3515	2	1	1	1	1	5.23	158	46.4	88.8	30.2	340	13	40.5	171	16.3	9.9	27.3	0.17	5.23	1.28
64	1	57	1	1	0	0	1	1	1	0	0	3	5.14	2.28	3	1.26	2.47	48.9	73.9	1	0	0	1	23.98	1	0	178	60	18.937	2	0	0	0	0	4.69	166	51.1	109	35.5	325	14.3	56	231	16.1	9.4	21.4	0.22	10.4	2.87
65	1	67	1	1	0	0	1	1	1	0	0	3	4.6	2.1	3	1.7	3.05	44.3	69	1	0	1	1	60.82	1	0	170	65	22.4913	2	1	1	0	0	3.75	117	35.7	95.2	31.3	329	12.9	43.2	151	16.5	11.5	36.3	0.17	5.73	1.2
66	1	64	1	1	0	0	1	1	1	0	0	3	6.48	2.56	3	1.09	2.89	62.3	85.8	0	0	1	1	42.15	0	0	167	81	29.0437	0	1	1	0	0	5.14	157	49.3	96	30.5	318	12.9	44.5	174	17.2	10.2	27.8	0.18	5.91	0.86
67	1	50	1	1	0	0	1	1	0	0	0	2	3.61	1.89	3	1.38	2.6	47	71.9	0	0	1	1	28.8	0	0	170	87	30.1038	1	1	0	0	0	4.62	140	42.8	92.8	30.4	327	13.2	44.2	265	16	8.8	17.4	0.23	8.17	2.17
68	1	68	2	1	0	0	1	1	1	0	0	3	9.81	3.24	3	0.85	2.47	65.6	88.2	0	0	1	1	20.37	0	0	170	72	24.9135	2	1	0	0	0	3.39	111	35	103.3	32.7	316	10.8	39.9	149	16.3	9.6	22.3	0.14	11.28	0.47
69	1	68	1	1	0	0	1	1	1	0	0	3	11.68	3.87	3	1.46	2.79	47.7	72.6	0	1	0	1	21.92	1	0	170	72	24.9135	2	1	0	0	0	3.39	111	35	103.3	32.7	316	10.8	39.9	149	16.3	9.6	22.3	0.14	11.28	0.47
70	0	68	1	1	0	0	1	1	1	0	0	3	4.35	2.18	3	2.03	3.36	39.5	63.5	0	0	1	1	29.2	0	0	158	75	30.0433	0	1	1	1	1	3.52	103	31.9	90.7	29.3	323	12.9	42.4	208	16.1	9.5	23.2	0.2	10.67	2.2
71	1	62	1	1	0	0	1	0	1	0	0	2	4.77	2.32	3	1.5	2.43	38.5	62.2	0	0	0	1	46.64	0	0	180	55	16.9753	2	1	1	0	0	4.93	162	48.4	98.1	32.7	334	12.9	44.5	214	16.5	10.3	28.6	0.22	5.34	2.65
72	1	69	2	1	0	0	1	1	1	0	0	3	6.61	2.87	3	1.87	2.73	31.5	53.1	0	0	1	0	19.28	0	0	166	80	29.0318	1	0	0	0	0	4.85	150	47.4	97.7	30.9	316	13.6	47.1	303	16	9.6	22.8	0.29	8.18	1.65
73	0	61	1	1	0	0	1	1	0	0	0	2	4.27	2.11	3	1.65	3.03	45.5	70.3	0	0	1	1	30.69	1	0	152	52	22.5069	0	1	1	1	0	4.39	142	42.3	96.4	32.4	336	12.4	42.1	232	16	9	19.1	0.21	5.54	1.72
74	1	69	3	1	0	0	1	1	1	0	0	3	3.52	1.85	3	1.2	2.88	58.3	82.6	1	0	1	1	23.21	1	0	166	80	29.0318	1	0	0	0	0	4.85	150	47.4	97.7	30.9	316	13.6	47.1	303	16	9.6	22.8	0.29	8.18	1.65
75	1	68	2	1	0	0	0	1	1	0	0	2	4.59	2.17	3	1.51	2.87	47.4	72.3	1	0	1	1	23.6	0	0	172	60	20.2812	1	1	1	0	0	4.93	141	45.6	92.6	28.7	309	15.2	49.6	150	16.8	13.2	46.8	0.2	6.97	1.31
76	1	50	3	1	0	0	1	1	1	0	0	3	3.56	1.87	3	1.56	3.51	55.5	80.2	0	0	0	1	21.81	0	0	180	90	27.7778	1	0	0	1	0	5.26	160	48.5	92.1	30.4	330	13	43.5	229	16.7	11.2	34.8	0.26	8.58	1.1
77	1	54	1	1	0	0	0	1	1	0	0	2	3.41	1.9	3	2.15	3.4	36.9	60.2	0	0	1	1	20.87	0	0	170	80	27.6817	0	0	0	1	0	5.48	165	49.4	90.1	30.1	334	12.3	39	181	16.3	9.4	23.7	0.17	5	1.1
78	0	68	1	1	0	0	1	0	1	0	0	2	7	2.94	3	2.06	3.45	40.2	64.2	1	0	1	1	32.45	1	0	157	56	22.719	0	1	0	1	0	4.05	126	38.1	94.2	31.1	330	12.1	41.4	222	16.2	9.6	22.7	0.21	7.81	1.13
79	0	68	3	1	0	0	1	0	1	0	0	2	2.82	1.7	3	2.79	4.2	33.5	55.8	0	0	0	0	10.3	0	0	157	56	22.719	0	1	0	1	0	4.05	126	38.1	94.2	31.1	330	12.1	41.4	222	16.2	9.6	22.7	0.21	7.81	1.13
80	1	54	2	1	0	0	0	1	1	1	0	2	7.75	3.03	3	2.33	4.04	42.3	66.8	0	1	0	1	30.16	1	0	170	70	24.2215	1	0	0	0	0	5.05	153	47.2	93.3	30.4	325	15.4	50.8	210	16.1	10.4	29.4	0.22	5.73	1.85
81	1	52	1	1	0	0	1	0	0	0	0	1	4	2.1	3	1.46	2.05	28.7	49.2	0	0	0	1	27.86	0	0	166	60	21.7738	1	0	0	0	0	4.7	145	44.2	93.9	30.7	327	13.4	44.4	299	16	9.3	20.7	0.28	5.09	2.19
82	1	65	3	1	0	0	1	1	1	0	0	3	3.94	2.08	3	2.09	3.73	43.8	68.4	0	0	0	1	29.64	0	0	172	60	20.2812	0	1	1	0	1	4.96	148	45.2	91.2	29.8	327	13.4	44.1	169	16.4	8.7	18.6	0.15	5.54	1.71
83	1	54	1	1	0	0	0	1	1	1	0	2	3.96	1.93	3	1.42	2.66	46.6	71.5	0	1	0	1	72.01	1	0	170	70	24.2215	1	0	0	0	0	5.05	153	47.2	93.3	30.4	325	15.4	50.8	210	16.1	10.4	29.4	0.22	5.73	1.85
84	1	54	3	1	0	0	0	1	1	1	0	2	3.23	1.84	3	2.19	3.27	33	55.1	0	0	0	1	33.59	0	0	170	70	24.2215	1	0	0	0	0	5.05	153	47.2	93.3	30.4	325	15.4	50.8	210	16.1	10.4	29.4	0.22	5.73	1.85
85	1	37	2	0	1	0	1	0	1	0	0	2	4.13	2.12	3	2.09	3.62	42.2	66.6	0	0	1	0	17.3	0	0	165	60	22.0386	0	1	0	1	0	4.58	129	39.1	85.5	28.1	329	13.3	40.1	201	16.5	11.1	34.8	0.22	4.98	1.02
86	0	67	2	0	1	0	1	1	1	0	0	3	3.72	1.85	3	0.98	2.22	55.6	80.3	0	0	1	1	38.56	0	0	156	51	20.9566	0	1	0	1	1	3.68	97	30.8	83.8	26.3	313	14.9	44.1	70	16.7	12	43.2	0.08	3.57	0.35
87	0	74	1	1	0	0	1	1	1	1	0	3	4.83	2.16	3	1.92	3.55	45.9	70.7	0	0	0	1	59.81	1	0	157	57	23.1247	0	0	1	0	1	4.06	126	39.4	97	30.9	319	12.8	45.3	164	16.6	13.3	49.4	0.22	6.3	1.15
88	0	74	2	1	0	0	1	1	1	1	0	3	5.3	2.42	3	1.59	3.04	47.6	72.6	0	0	1	1	24.22	0	0	157	57	23.1247	0	0	1	0	1	4.06	126	39.4	97	30.9	319	12.8	45.3	164	16.6	13.3	49.4	0.22	6.3	1.15
89	1	62	3	1	1	0	1	1	1	0	0	3	2.12	1.3	3	2.42	4.51	46.4	71.3	0	0	0	1	76.44	1	0	175	85	27.7551	2	1	1	1	0	4.96	151	47.9	96.5	30.4	315	12.8	44.4	197	16.8	11.6	37.6	0.23	8.85	2.35
90	1	64	2	1	0	0	1	1	0	0	0	2	2.95	1.66	3	2.45	4.04	39.4	63.3	0	0	1	1	31.71	0	0	178	68	21.4619	0	1	1	0	0	2.65	85	26.8	101.2	32.2	318	13.9	51.5	54	17.5	11.8	36.5	0.06	5.19	1.05
91	0	46	3	1	0	0	1	1	1	1	1	3	3.02	1.73	3	2.01	3.63	44.8	69.5	0	0	0	1	61.58	1	0	169	52	18.2066	0	1	1	1	0	2.97	99	31.7	106.6	33.4	314	14.2	53.4	120	16	9.1	19	0.11	4.44	1.36
92	1	63	1	1	0	0	1	1	1	0	0	3	5.76	2.63	3	1.85	3.28	43.6	68.2	1	1	1	1	31	1	0	175	60	19.5918	2	0	1	1	0	3.85	120	36.1	93.7	31.2	333	14.9	48.1	264	16	8.6	17.3	0.23	3.48	0.39
93	1	42	1	1	0	0	1	1	0	0	0	2	5.12	2.36	3	2.02	3.91	48.3	73.3	0	0	1	1	26.13	0	0	170	75	25.9516	0	0	1	0	0	4.21	124	38.5	91.6	29.5	323	15.3	49.5	195	15.6	8.8	17.1	0.17	5.71	1.03
94	1	63	3	1	0	0	1	1	1	0	0	3	3.99	2.1	3	2.46	4.3	42.7	67.2	0	0	0	1	23	1	0	175	60	19.5918	2	0	1	1	0	3.85	120	36.1	93.7	31.2	333	14.9	48.1	264	16	8.6	17.3	0.23	3.48	0.39
95	1	42	2	1	0	0	1	1	0	0	0	2	3.07	1.77	3	2.07	3.56	41.8	66.1	0	0	1	1	20.5	0	0	170	75	25.9516	0	0	1	0	0	4.21	124	38.5	91.6	29.5	323	15.3	49.5	195	15.6	8.8	17.1	0.17	5.71	1.03
96	1	56	2	1	0	0	1	1	1	0	0	3	9.89	3.47	3	1.09	2.71	59.7	83.7	0	0	0	0	13.05	0	0	168	80	28.3447	2	0	0	0	0	4.17	135	40.8	97.9	32.4	331	12.7	43.5	182	17.1	10.3	28.6	0.19	4.52	1.18
97	1	72	1	1	0	0	1	0	1	0	0	2	3.87	1.91	3	1.43	2.67	46.5	71.4	1	0	1	1	49.51	1	0	175	70	22.8571	1	1	1	1	1	4.67	125	39.1	83.7	26.7	319	12.9	38.1	190	16.3	12.9	46.4	0.25	9.99	0.93
98	0	72	1	1	0	0	1	1	1	1	0	3	3.47	1.87	3	2.69	4.7	42.7	67.1	0	0	1	1	27.77	1	0	158	62	24.8358	0	0	0	0	0	4.82	121	41.2	85.4	25.2	295	19	56.8	234	16	11	34	0.26	6.74	1.23
99	0	55	3	1	0	0	1	1	1	1	0	3	3.73	1.98	3	1.75	3.55	50.6	75.6	0	0	0	0	11.61	1	0	160	62.5	24.4141	0	1	1	1	0	4.03	117	36.6	90.8	29	320	12.5	39.9	184	16	10.7	31.4	0.2	4.69	1.03
100	1	79	2	1	0	0	1	1	1	0	0	3	8.81	3.16	3	1.35	3.2	58	82	1	0	1	1	39.4	1	0	170	50	17.301	2	0	0	0	0	3.71	115	35.8	96.5	30.9	320	13.6	48	125	16.4	12.7	44.1	0.16	9.05	0.88
101	1	57	2	1	0	0	1	1	1	0	0	3	7.51	3	3	2.18	3.65	40.3	64.3	0	0	1	0	18.91	0	0	163	80	30.1103	2	1	1	0	1	4	126	37.7	94.3	31.5	334	13.2	43.8	202	16.2	10.8	31.8	0.22	5.45	1.37
102	0	67	1	1	0	0	1	1	1	0	0	3	7.74	3.03	3	1.14	2.16	47.3	72.3	0	0	0	0	16.65	0	0	161	84	32.4062	0	0	1	0	1	4.54	136	42.4	93.4	30	322	13.8	45.2	248	15.7	9.3	20.5	0.23	5.85	1.19
103	1	41	3	1	0	0	1	1	1	0	0	3	3.4	1.81	3	2.12	4.44	52.2	77.1	0	0	0	1	37.05	0	0	178	87	27.4587	2	1	1	1	0	4.85	156	45.7	94.4	32.3	342	12	39.6	268	15.9	8.8	18.2	0.24	6.25	1.94
104	1	62	2	1	0	0	1	1	0	0	0	2	9.19	3.25	3	0.75	1.7	55.8	80.4	0	0	0	0	17.75	0	0	170	68	23.5294	1	0	0	1	1	4.95	142	44.5	90	28.7	319	13.2	41.9	323	16.1	10.2	27.8	0.33	6.39	2.09
105	0	65	3	1	0	0	1	0	1	0	0	2	4.23	2.18	3	2.65	4.07	34.9	57.6	0	0	0	1	30.63	0	0	170	71	24.5675	0	0	0	1	0	4.42	142	43.5	98.4	32.1	326	11.7	40.5	185	15.8	9	17.8	0.17	4.15	1.77
106	0	70	3	1	0	0	0	0	1	0	0	1	4.41	2.24	3	1.98	3.81	48	73	0	0	0	0	17.97	0	0	160	65	25.3906	0	1	0	0	0	3.97	119	37.4	94.1	29.9	318	13.7	45.7	238	16.7	11	33.6	0.26	4.85	1.45
107	1	53	3	1	0	0	1	1	1	1	0	3	6.72	2.81	3	1.62	3.4	52	77	0	0	0	0	9.7	0	0	169	80	28.0102	2	1	1	1	1	4.75	148	45.2	95.1	31.3	328	13.4	45.9	303	15.8	8.3	14.3	0.25	7.46	2.13
108	1	67	2	1	0	0	1	1	1	0	0	3	8.59	3.28	3	1.47	3.26	54.7	79.5	0	0	1	1	22.48	0	0	168	80	28.3447	2	1	0	0	0	3.62	120	36	99.5	33	332	12.5	43.8	126	16.6	12.3	41.4	0.16	3.97	1.01
109	1	70	2	1	0	0	1	1	1	0	0	3	10.15	3.63	3	2.03	3.21	36.8	60.1	0	0	1	0	7.2	0	0	173	70	23.3887	0	1	1	1	1	4.67	141	43.1	92.4	30.3	328	13.6	45.4	227	16.4	11.1	34.3	0.25	6.46	1.2
110	1	67	1	1	0	0	1	1	0	0	0	2	6.74	2.89	3	2.79	4.5	38.1	61.7	0	0	1	1	21.54	1	0	172	67	22.6474	2	0	0	0	0	3.32	117	35.8	107.8	35.3	327	13.7	53.7	296	16.4	8.8	18.3	0.26	5.34	1.82
111	1	67	1	1	0	0	1	1	1	0	0	3	8.65	3.35	3	1.68	2.82	40.6	64.7	0	0	1	1	35.36	1	0	171	65	22.2291	1	1	1	0	1	4.46	141	43.1	96.6	31.6	327	13.3	47.7	103	23.9	14.8	62	0.15	4.59	1.64
112	1	67	1	1	0	0	1	1	1	0	0	3	4.62	2.11	3	1.98	3.85	48.5	73.5	0	0	1	1	36.46	1	0	168	80	28.3447	2	1	0	0	0	3.62	120	36	99.5	33	332	12.5	43.8	126	16.6	12.3	41.4	0.16	3.97	1.01
113	1	66	2	1	0	0	0	1	1	0	0	2	4.8	2.34	3	2.31	3.52	34.3	56.8	0	0	1	0	7.6	0	0	170	76	26.2976	2	1	1	0	0	3.74	117	36.8	98.3	31.3	318	13.4	46.6	155	16.6	10.3	28.1	0.16	3.38	0.87
114	1	57	2	1	0	0	1	1	1	0	0	3	5.4	2.35	3	1.83	4.45	58.9	83.1	0	0	0	1	29.54	1	0	175	72	23.5102	1	0	1	1	1	5.28	168	50.6	95.8	31.7	331	12.4	41.7	237	16.2	10.8	31.3	0.26	6.48	1.52
115	1	57	3	1	0	0	1	0	1	0	0	2	4.09	2	3	1.4	3.24	56.9	81.4	1	0	1	1	28.95	0	0	171	78	26.6749	2	1	1	0	0	4.23	129	39.4	93.3	30.5	326	12.7	41.6	172	16.4	11.6	36.2	0.2	5.81	1.35
116	1	70	3	1	0	0	1	1	1	0	0	3	2.35	1.44	3	1.84	3.49	47.2	72.1	0	0	0	1	45.71	0	0	173	70	23.3887	0	1	1	1	1	4.67	141	43.1	92.4	30.3	328	13.6	45.4	227	16.4	11.1	34.3	0.25	6.46	1.2
117	1	74	1	1	0	0	1	0	1	0	0	2	12.12	3.93	3	1.68	2.87	41.5	65.7	0	0	1	1	40.42	1	0	173	92	30.7394	0	1	1	0	0	4.08	126	38.8	95	30.9	325	12.4	41.6	185	16	9.5	21.4	0.18	5.06	1.76
118	1	47	2	1	0	0	1	1	1	0	0	3	10.13	3.64	3	1.76	2.68	34.1	56.5	0	0	1	1	20.28	0	0	170	80	27.6817	2	1	0	1	0	5.09	160	47.3	92.9	31.4	338	12	40.7	186	11.6	10.4	27.6	0.19	8.37	1.95
119	1	71	1	1	0	0	1	0	1	0	0	2	6.98	2.96	3	1.93	3.04	36.5	59.7	0	0	1	0	17.28	1	0	168	76.6	27.14	2	1	1	0	0	4.62	139	43.2	93.7	30.1	321	12.9	42.6	191	16.6	11	32.4	0.21	6.94	1.21
120	0	65	1	1	0	0	1	0	1	0	0	2	9.04	3.28	3	1.25	2.45	48.8	73.8	0	0	1	1	28.31	1	0	150	57	25.3333	0	0	1	1	0	4.04	136	39.5	97.7	33.7	345	12.1	41.7	280	15.9	8.9	18.3	0.25	4.78	1.28
121	1	73	1	1	0	0	1	1	0	1	0	2	7.39	2.89	3	1.77	3.69	52	76.9	0	0	1	1	25.86	1	0	177	78	24.8971	1	0	1	0	0	4.81	148	43.8	91.2	30.7	337	13.2	42.3	253	15.5	7.5	10.5	0.19	7.41	1.67
122	1	72	2	1	0	0	1	1	1	0	1	3	9.63	3.44	3	1.16	2.75	57.9	82.3	0	0	1	1	22.73	0	0	171	65	22.2291	2	1	0	0	1	4.16	136	41.1	98.9	32.6	330	12.4	43.3	148	16.2	9.8	25.3	0.15	4.86	1.78
123	1	78	3	1	0	0	1	1	1	0	1	3	4.42	2.18	3	2.08	4.1	49.3	74.3	0	0	0	1	60	1	0	165	76	27.9155	2	1	1	0	1	3.9	122	36.4	93.3	31.2	335	13.7	45.1	287	16.6	9.5	22.5	0.27	10.65	1.03
124	0	69	2	1	0	0	1	1	1	0	0	3	5.5	2.5	3	1.29	2.91	55.9	80.5	0	0	1	1	34.09	0	0	165	70.5	25.8953	0	1	1	1	1	4.1	126	38.9	94.9	30.7	324	12.1	42	271	11.3	9.8	24.1	0.27	5.64	1.6
125	1	73	3	1	0	0	1	1	0	1	0	2	5.36	2.53	3	2.8	5.01	44.1	68.8	1	0	0	1	42.84	1	0	177	78	24.8971	1	0	1	0	0	4.81	148	43.8	91.2	30.7	337	13.2	42.3	253	15.5	7.5	10.5	0.19	7.41	1.67
126	0	67	2	1	0	0	1	1	1	0	0	3	5.46	2.5	3	1.58	3.07	48.3	73.3	0	0	0	1	55.28	0	0	168	70	24.8016	2	1	1	1	1	4.08	123	37.6	92.2	30.1	326	13.2	44	221	16.2	10.2	26.3	0.23	5.03	1.51
127	0	73	1	1	0	0	1	1	1	0	0	3	5.61	2.56	3	1.61	2.45	34.5	57.1	0	0	1	1	43.66	1	0	158	54	21.6311	0	0	1	0	1	4.63	126	38.9	84.1	27.3	325	13.1	38.8	191	16	9.1	20.6	0.17	5.12	1.56
128	1	66	2	0	1	0	1	1	1	0	0	3	3.09	1.67	3	1.63	3.79	56.9	81.4	0	0	1	1	25.31	1	0	180	60	18.5185	2	0	0	0	1	4.55	149	44.6	98	32.7	334	12.7	43.9	259	16.4	9.9	24.5	0.26	8.72	1.27
129	1	66	3	0	1	0	1	1	1	0	0	3	3.56	1.84	3	0.98	2.23	56	80.6	0	0	0	1	65.97	1	0	180	60	18.5185	2	0	0	0	1	4.55	149	44.6	98	32.7	334	12.7	43.9	259	16.4	9.9	24.5	0.26	8.72	1.27
130	1	67	3	1	0	0	1	1	1	1	0	3	2.83	1.61	3	1.64	3.21	49	74	0	0	0	1	48.44	0	0	171	52	17.7832	2	0	1	0	0	4.16	129	40.6	97.7	30.9	316	13.4	46.4	247	16.4	10.4	28.5	0.26	5.62	0.97
131	0	54	2	0	1	0	1	1	0	0	0	2	5.97	2.66	3	1.74	2.97	41.6	65.9	0	0	1	1	24.77	0	0	156	59	24.2439	0	0	1	0	0	4.23	130	38.3	90.7	30.7	339	13.5	43	280	16.1	9	19.2	0.25	4.53	0.99
132	0	54	1	0	1	0	1	1	0	0	0	2	8.23	3.24	3	1.93	3.64	46.9	71.8	1	0	1	1	33.32	0	0	156	59	24.2439	0	0	1	0	0	4.23	130	38.3	90.7	30.7	339	13.5	43	280	16.1	9	19.2	0.25	4.53	0.99
133	0	70	1	1	0	0	1	1	0	0	0	2	5.02	2.44	3	1.76	2.78	36.8	60	0	0	1	0	12.16	1	0	158	65.5	26.2378	0	0	0	0	0	4.2	125	39.5	93.9	29.7	316	13.1	43.5	218	16.4	11.9	39.4	0.26	4.22	1.11
134	1	64	1	1	0	0	1	0	0	0	0	1	4.14	2.15	3	2.49	3.78	34.2	56.7	0	0	1	1	20.89	0	0	182	86	25.963	2	1	0	0	1	3.96	127	39.1	98.9	32.1	325	13.4	47.9	158	16.2	9.9	23.5	0.16	5.63	1.63
135	0	65	2	1	0	0	1	1	0	0	0	2	5.4	2.33	3	1.18	2.89	59.3	83.4	0	0	1	1	39.91	0	0	148	46.8	21.366	0	1	1	0	1	4.19	115	35.8	85.5	27.5	322	14.3	43.3	257	16.2	9.6	24.1	0.25	9.16	1.36
136	1	59	3	1	0	0	1	1	1	0	0	3	4.67	2.29	3	2.03	3.58	43.3	67.8	0	0	0	1	34.37	0	0	171	80	27.3588	2	1	1	0	1	5.18	152	47.5	91.7	29.3	320	12.8	42.5	177	11.9	10.7	31.6	0.19	7.73	1.44
137	1	59	2	1	0	0	0	1	0	0	0	1	10.66	3.73	3	1.66	3.28	49.4	74.4	0	0	1	0	19.53	0	0	168	65	23.03	2	1	0	0	0	3.99	127	39.4	98.8	31.8	322	13.7	47.9	99	17	16.1	65.4	0.12	4.7	1.16
138	0	67	1	1	0	0	1	1	1	1	0	3	6.26	2.75	3	1.37	2.21	38.1	61.7	0	0	1	0	7.11	1	0	155	45	18.7305	0	0	0	1	0	3.9	128	39	100	32.8	328	12.9	46.9	197	16.3	10.7	30.4	0.21	8.94	0.99
139	1	54	2	1	0	0	1	1	1	0	0	3	5.91	2.7	3	1.61	2.76	41.7	66.1	0	0	1	0	7.65	0	0	170	52	17.9931	2	0	0	0	0	4.35	142	43.7	100.4	32.6	325	13.7	48.5	210	16.1	10.4	28.9	0.22	7.62	1.89
140	1	78	2	1	0	0	1	1	1	0	0	3	11.71	3.83	3	1.36	2.74	50.4	75.4	0	0	1	1	36.88	0	0	160	77.5	30.2734	2	1	1	0	0	4.79	142	44	91.9	29.7	323	14.1	45.5	236	15.8	9.7	23.1	0.23	7.67	1.77
141	1	64	1	1	0	0	1	1	1	0	0	3	6.42	2.8	3	1.55	2.79	44.5	69.2	1	1	0	0	18.02	0	0	172	84	28.3937	2	1	1	0	0	3.8	121	37.7	99	31.9	323	14.3	50.1	199	16.2	9.6	22.8	0.19	4.08	0.6
142	0	76	3	1	0	0	1	1	1	0	0	3	6.4	2.81	3	1.56	3.22	51.6	76.6	0	0	0	0	17.5	0	0	160	66.8	26.0937	0	1	1	0	1	3.83	117	36.3	94.7	30.5	322	12.4	41.5	128	16.5	13.6	50.9	0.17	5.42	1.57
143	0	60	1	1	0	0	1	1	1	0	0	3	6.32	2.74	3	2.36	3.71	36.3	59.5	1	0	1	0	12.5	1	0	164	60	22.3081	0	1	1	0	1	4	128	38.7	96.7	32	331	12.9	43.9	151	16.7	12.6	44.5	0.19	3.8	0.79
144	0	60	3	1	0	0	1	1	1	0	0	3	7.37	3.05	3	2.08	4.15	49.7	74.7	0	0	1	1	20.87	0	0	164	60	22.3081	0	1	1	0	1	4	128	38.7	96.7	32	331	12.9	43.9	151	16.7	12.6	44.5	0.19	3.8	0.79
145	1	74	2	1	0	0	1	1	1	0	0	3	5.79	2.53	3	1.75	3.07	43	67.6	0	0	1	1	31.78	0	0	165	82	30.1194	1	1	0	0	0	5.17	157	47.9	92.7	30.4	328	14.2	46.1	234	16.3	10.4	29.5	0.24	9.03	2.13
146	0	74	3	1	0	0	1	1	1	1	0	3	5.12	2.46	3	1.51	3.22	53.1	78	0	0	1	0	16.3	0	0	158	65	26.0375	0	1	1	1	1	4.22	128	39.3	93.2	30.3	325	13.9	45.4	185	16.6	11	33.5	0.2	6.16	2.11
147	0	74	2	1	0	0	1	1	1	1	0	3	4.46	2.26	3	2.92	4.46	34.5	57.2	0	0	1	0	18.81	1	0	158	65	26.0375	0	1	1	1	1	4.22	128	39.3	93.2	30.3	325	13.9	45.4	185	16.6	11	33.5	0.2	6.16	2.11
148	0	73	1	1	0	0	1	0	0	0	0	1	4.97	2.37	3	1.48	2.34	36.8	60.1	1	0	1	1	21.21	1	0	167	67.4	24.1672	0	0	1	0	0	3.87	123	37.9	98	31.8	325	12.3	42.4	204	16.3	10.4	29.1	0.21	8.46	1.47
149	1	78	1	1	0	0	1	1	1	0	0	3	3.82	1.87	3	1.35	2.94	54.1	78.9	1	0	1	1	45	1	0	160	77.5	30.2734	2	1	1	0	0	4.79	142	44	91.9	29.7	323	14.1	45.5	236	15.8	9.7	23.1	0.23	7.67	1.77
150	1	86	2	1	0	0	0	1	0	0	0	1	8.68	3.21	3	1.61	3.65	55.8	80.5	0	0	0	1	55.33	1	0	175	88	28.7347	1	1	1	0	0	5.03	148	46.1	91.6	29.4	321	16.6	53.6	127	16	11.8	41.5	0.15	4.74	1.37
151	0	55	1	1	0	0	1	0	1	0	0	2	5.09	2.44	3	1.5	2.34	36.1	59.1	1	0	1	0	18.44	0	0	158	50	20.0288	0	0	0	0	0	4.16	130	38.8	93.3	31.3	335	12.8	41.9	255	16.3	9.5	21.7	0.24	3.85	1.05
152	1	74	3	1	1	0	1	1	1	0	0	3	4.26	2.11	3	1.43	2.91	50.9	75.9	1	0	0	1	21.79	0	0	175	80	26.1224	0	1	1	1	1	4.35	129	39.3	90.3	29.7	329	13.1	41.7	245	16.2	10.1	26.8	0.25	7.08	1.59
153	1	59	1	0	1	0	1	1	1	0	0	3	3.84	1.94	3	1.03	2.22	53.4	78.3	0	0	1	0	17.46	1	0	170	85	29.4118	2	1	0	1	0	4.17	135	41.5	99.5	32.3	324	13.5	47.4	169	16.5	10.1	26.7	0.17	7.26	2.21
154	1	48	2	1	0	0	1	1	1	0	0	3	3.59	1.82	3	0.74	1.77	58.2	82.5	0	0	1	0	18.1	0	0	176	70	22.5981	1	1	0	0	0	3.92	126	36.4	93	32.2	347	13.4	45.3	191	16.4	10.3	27.6	0.2	6.06	1.8
155	1	22	1	0	0	1	1	0	0	0	0	1	3.32	1.84	3	2.22	3.33	33.2	55.4	0	0	1	1	25.35	0	0	169	80	28.0102	2	0	0	0	0	4.77	157	46.9	98.3	33	336	12.2	42.2	268	15.7	8.7	16.6	0.23	15.2	0.85
156	1	56	1	1	0	0	1	1	1	1	0	3	2.77	1.53	3	1.26	2.53	50.2	75.2	0	0	1	1	36.28	1	0	172	66.3	22.4108	2	1	0	1	0	3.97	131	38	95.8	33.1	346	12.4	41.6	220	16.4	9.9	25.3	0.22	6.18	1.57
157	1	68	1	1	0	0	1	1	1	0	0	3	11.3	3.82	3	1.73	2.64	34.4	56.9	0	0	1	1	30.32	1	0	165	64	23.5078	1	1	1	0	0	4.69	143	43.6	93	30.5	328	14.8	48.5	244	16.8	11.3	34.3	0.28	7.42	2.01
158	1	61	1	1	0	0	1	0	0	0	0	1	9.75	3.33	3	1.29	2.97	56.4	81	0	0	1	0	19.47	0	0	165	65	23.8751	2	0	0	1	0	4.49	166	48.8	108.8	36.9	339	14.5	55.2	235	16.1	9.2	20.1	0.22	7.02	1.45
159	1	69	1	1	0	0	1	1	1	1	0	3	3.47	1.77	3	1.37	2.57	46.8	71.7	1	1	1	1	21.35	1	0	168	68	24.093	0	0	1	0	0	4.09	125	38.7	94.5	30.5	323	11.9	39.7	316	15.9	9.3	20.7	0.29	10.74	0.73
160	1	60	3	1	0	0	1	0	1	0	0	2	6.43	2.84	3	3.26	5.32	38.8	62.5	0	0	0	1	25.84	0	0	173	82.5	27.5652	1	1	1	0	0	3.72	135	41.9	112	36.3	323	13.3	53.1	193	16.5	11	32.8	0.21	6.21	0.94
161	1	60	1	1	0	0	1	0	1	0	0	2	4.72	2.19	3	2.04	4.39	53.5	78.4	0	0	1	0	16.91	0	0	173	82.5	27.5652	1	1	1	0	0	3.72	135	41.9	112	36.3	323	13.3	53.1	193	16.5	11	32.8	0.21	6.21	0.94
162	1	71	1	1	0	0	1	0	1	1	0	2	4.54	2.1	3	1.34	2.55	47.5	72.4	0	0	1	1	25	1	0	163	70	26.3465	2	1	0	0	0	3.98	129	39.9	100.4	32.3	322	13	47.4	143	16.7	10.9	31.6	0.16	5.57	1.24
163	1	75	3	1	0	0	1	1	1	0	0	3	2.2	1.39	3	2.28	3.89	41.3	65.5	0	0	0	1	22.64	0	0	175	84	27.4286	0	1	1	1	1	3.6	113	33.4	92.8	31.3	338	12.9	42.4	174	16.4	10.7	31.4	0.19	8.84	1.11
164	1	62	2	1	0	0	1	1	1	0	0	3	7.18	2.98	3	1.4	2.22	36.7	60	0	0	1	1	31.05	0	0	168	65	23.03	2	0	0	1	1	4.53	148	44	97.2	32.7	336	12.3	42.1	165	16.6	9.4	21.5	0.16	8.36	0.99
165	1	64	3	1	0	0	1	0	1	0	0	2	6.35	2.8	3	2.9	4.05	28.4	48.8	0	0	0	0	16.17	0	0	170	76.9	26.609	2	1	0	1	0	4.2	145	43.3	103	34.5	335	13.2	47.7	163	16.2	9.4	21.3	0.15	6.21	1.5
166	1	64	1	1	0	0	1	0	1	0	0	2	3.02	1.66	3	1.35	2.2	38.5	62.2	0	0	1	1	56.81	1	0	170	76.9	26.609	2	1	0	1	0	4.2	145	43.3	103	34.5	335	13.2	47.7	163	16.2	9.4	21.3	0.15	6.21	1.5
167	0	61	1	1	0	0	1	0	0	0	0	1	4.09	2.13	3	1.73	2.82	38.6	62.3	0	0	0	0	16.27	0	0	163	48	18.0662	0	1	1	0	0	3.45	111	34.4	99.8	32	321	12.4	43.7	194	15.9	10.5	28.2	0.2	4.42	1.52
168	1	59	3	1	0	0	1	1	1	1	0	3	3.51	1.93	3	2.15	3.6	40.4	64.4	0	0	0	1	20.61	0	0	170	71	24.5675	2	1	0	0	1	4.38	134	41.5	94.8	30.5	322	13.8	47.3	263	16	9.6	22.5	0.25	7.46	1.84
169	1	69	2	1	0	0	1	1	1	0	0	3	3.11	1.69	3	1.4	2.6	46.3	71.1	1	0	1	1	26.1	0	0	168	45	15.9439	2	0	0	1	0	3.84	114	36.6	95.2	29.7	311	14.7	51	281	16.4	12	40.1	0.34	9.66	1.7
170	1	69	3	1	0	0	1	1	1	0	0	3	3.28	1.76	3	0.94	2.44	61.5	85.2	0	0	0	0	15.12	0	0	168	45	15.9439	2	0	0	1	0	3.84	114	36.6	95.2	29.7	311	14.7	51	281	16.4	12	40.1	0.34	9.66	1.7
171	1	68	2	1	0	0	1	1	1	1	0	3	7.4	2.89	3	1.08	2.27	52.6	77.5	0	0	1	1	21.08	0	0	175	89.8	29.3224	2	1	1	0	0	4.82	136	42	87.2	28.3	324	13.6	41.6	313	16.2	9.9	26.1	0.31	6.66	1.74
172	0	64	1	1	0	0	1	1	1	0	0	3	6.68	2.78	3	1.92	3.6	46.7	71.6	1	0	1	1	25.7	1	0	155	67	27.8876	2	0	1	0	1	4.56	139	44.4	97.3	30.6	314	13.3	45.6	445	16.2	10.8	31.7	0.48	6.12	1.86
173	0	72	2	1	0	0	1	1	1	0	0	3	5.85	2.56	3	0.78	1.71	54.7	79.5	0	0	0	1	30	0	0	163	57	21.4536	0	1	1	0	1	4.59	134	41.6	90.6	29.1	321	14.1	45.1	275	16.5	11.2	35.6	0.31	8.03	0.96
174	1	59	3	1	0	0	1	1	1	0	0	3	3.1	1.75	3	2.56	4.54	43.6	68.2	0	0	0	1	73.01	0	0	176	79.8	25.7619	1	0	0	1	0	5.06	156	47.6	94.1	30.8	328	13.2	43.7	214	16.7	11.7	38.3	0.25	6.39	1.45
175	0	72	1	1	0	0	1	1	1	0	0	3	4.05	2.04	3	1.13	2.06	45.2	70	0	0	0	1	20.63	0	0	163	57	21.4536	0	1	1	0	1	4.59	134	41.6	90.6	29.1	321	14.1	45.1	275	16.5	11.2	35.6	0.31	8.03	0.96
176	0	67	1	1	0	0	1	1	1	0	0	3	7.57	3.12	3	1.35	2.53	46.6	71.5	0	0	0	0	8.98	1	0	156	60	24.6548	0	0	1	0	0	4.55	129	41.7	91.6	28.4	310	13.7	44.2	175	16.5	11.3	35.4	0.2	4.88	0.86
177	0	66	2	1	0	0	1	1	1	0	0	3	6.25	2.79	3	1.43	2.54	43.4	68	0	0	1	0	8.63	0	0	163	65	24.4646	0	1	1	0	0	4.23	134	39.4	93.2	31.7	341	13.3	43.4	198	16.6	10.5	29.9	0.21	5.08	1.61
178	1	54	1	1	0	0	1	1	1	0	0	3	12.61	3.96	3	1.18	1.87	36.9	60.2	0	0	0	0	7.6	0	0	169	68	23.8087	2	0	0	1	0	4.96	151	47	94.9	30.5	321	12.8	43.9	267	16.2	10.5	29	0.28	9.58	2.66
179	1	64	2	1	0	0	0	0	1	0	0	1	7.69	3.13	3	1.23	2.03	39.6	63.5	1	0	1	1	24.97	1	0	173	70	23.3887	2	1	1	0	0	4.1	119	37.2	90.7	29.1	320	13.1	41.9	215	15.9	9.1	18.8	0.2	7.31	1.58
180	1	72	2	1	0	0	1	1	1	0	0	3	7.64	3.1	3	1.38	2.84	51.6	76.5	0	0	0	1	36.67	0	0	180	75	23.1481	2	1	1	1	0	5.02	159	46.5	92.6	31.7	342	12.9	43.5	190	9.9	9.6	20.9	0.18	5.31	1.17
181	1	72	2	1	0	0	1	1	1	1	1	3	6.5	2.83	3	1.37	2.17	36.8	60.1	0	0	0	0	7.35	0	0	172	66	22.3094	2	1	1	0	1	4.51	139	42	93.2	30.7	329	12.6	41.3	304	16	9.4	21.8	0.29	9.99	2.28
182	1	78	2	1	0	0	1	1	1	1	0	3	8.17	3.17	3	1.85	3.1	40.4	64.5	1	0	1	1	37	0	0	170	55	19.0311	0	0	1	0	0	4.18	140	43.9	104.9	33.5	319	12.8	46.9	129	16.6	8.9	18	0.11	4.85	0.61
183	1	49	2	1	0	0	1	1	1	1	0	3	4.57	2.24	3	1.98	3.5	43.4	68	1	0	1	0	9.5	0	0	172	75	25.3515	2	0	0	1	1	4.75	144	44.3	93.3	30.4	326	13	42.8	148	16.9	12.7	43.3	0.19	5.38	1.02
184	1	60	3	1	0	0	1	1	1	0	0	3	4.29	2.21	3	1.93	2.83	31.8	53.5	0	0	0	0	6.9	0	0	172	73.4	24.8107	2	1	1	0	1	3.58	108	34	95.1	30.2	317	13.4	45.2	206	16.7	11	33.4	0.23	6.46	0.56
185	1	64	1	1	0	0	0	0	1	0	0	1	4.46	2.26	3	1.89	2.86	33.8	56.2	1	0	1	1	29.04	1	0	173	70	23.3887	2	1	1	0	0	4.1	119	37.2	90.7	29.1	320	13.1	41.9	215	15.9	9.1	18.8	0.2	7.31	1.58
186	1	72	1	1	0	0	1	1	1	0	0	3	4.95	2.38	3	1.17	2.27	48.2	73.2	0	0	1	0	17.46	0	0	180	75	23.1481	2	1	1	1	0	5.02	159	46.5	92.6	31.7	342	12.9	43.5	190	9.9	9.6	20.9	0.18	5.31	1.17
187	0	66	1	1	0	0	1	1	1	0	0	3	2.75	1.57	3	2.05	3.51	41.7	66	0	0	0	1	38.79	1	0	163	65	24.4646	0	1	1	0	0	4.23	134	39.4	93.2	31.7	341	13.3	43.4	198	16.6	10.5	29.9	0.21	5.08	1.61
188	0	74	1	1	0	0	1	1	0	0	0	2	3.31	1.72	3	1.16	2.66	56.5	81.1	0	0	1	0	11.37	0	0	160	60	23.4375	0	0	1	1	0	3.7	110	34.6	93.3	29.6	317	14.4	49.1	104	16.4	17.1	72.1	0.18	3.78	1.55
189	0	74	2	1	0	0	1	1	0	0	0	2	3.74	2.03	3	1.79	3.08	41.9	66.3	0	0	0	0	19.78	0	0	160	60	23.4375	0	0	1	1	0	3.7	110	34.6	93.3	29.6	317	14.4	49.1	104	16.4	17.1	72.1	0.18	3.78	1.55
190	1	51	1	1	0	0	1	0	0	0	0	1	8.98	3.33	3	1.7	3.59	52.6	77.5	0	0	1	0	12.9	0	0	169	90.5	31.6866	2	0	0	1	1	4.67	146	44.5	95.3	31.2	328	12.2	41	175	16.3	10.2	27.4	0.18	4.89	1.99
191	1	56	2	1	0	0	1	1	1	0	0	3	10.51	3.65	3	1.67	3.09	45.9	70.8	0	0	1	0	5.97	0	0	172	82	27.7177	2	1	1	0	0	4.14	141	42.4	102.4	34.2	334	13.3	47.4	161	16.7	10.8	30.8	0.17	4.21	1.41
192	0	82	1	1	0	0	1	0	0	0	0	1	11.69	3.89	3	2.36	4.18	43.6	68.2	1	0	1	0	14.31	0	0	158	52.5	21.0303	0	0	1	0	0	3.62	108	33.4	92.2	29.8	323	13.5	43.9	156	16.4	9.6	24.4	0.15	3.55	1.28
193	0	71	3	1	0	0	1	1	1	0	0	3	3.82	1.99	3	1.99	3.4	41.3	65.6	1	0	0	1	27.66	1	0	158	59	23.634	0	1	1	1	1	3.58	81	27.9	77.8	22.7	292	17.4	47.6	467	15.2	8.4	15.3	0.39	9.9	2.63
194	0	45	2	1	0	0	0	1	1	0	0	2	4.02	2.04	3	1.22	2.56	52.3	77.2	0	0	1	0	18.1	0	0	160	59	23.0469	0	1	0	1	1	3.27	99	30.2	92.2	30.2	328	12.5	40.4	210	16.1	9.6	22.6	0.2	6.04	1.56
195	1	62	3	1	0	0	1	1	1	1	0	3	4.97	2.36	3	2.06	4.33	52.5	77.4	1	0	0	1	42.11	1	0	162	67	25.5296	0	1	1	0	1	4.64	136	42.8	92.3	29.3	317	13.2	42.7	242	16.7	11	32	0.27	5.97	1.84
196	1	70	2	1	0	0	1	1	0	0	0	2	5.91	2.58	3	1.08	2.42	55.2	79.9	0	0	0	0	11.48	0	0	155	50	20.8117	2	1	0	0	0	4.14	142	41	99	34.2	346	12.8	44.8	102	16.9	10.8	30.8	0.11	5.13	1.03
197	1	73	2	1	0	0	1	1	1	0	0	3	4.24	2.08	3	1.24	2.43	49	74	1	0	1	0	3.74	1	0	160	45	17.5781	0	1	1	0	0	3.75	130	38.5	102.6	34.6	337	12.9	46.6	218	15.9	10.2	27.5	0.22	6.01	0.88
198	1	70	1	1	0	0	1	1	1	1	0	3	4.74	2.23	3	1.58	3.09	48.7	73.7	0	1	1	1	36.16	1	0	160	62.5	24.4141	1	0	1	0	0	4	132	38.8	96.9	33	341	11.8	40.3	226	16.4	10.4	29.5	0.24	8.01	1.18
199	1	70	3	1	0	0	1	1	1	1	0	3	3.59	1.94	3	2.03	4.26	52.4	77.3	0	0	1	1	41.25	1	0	160	62.5	24.4141	1	0	1	0	0	4	132	38.8	96.9	33	341	11.8	40.3	226	16.4	10.4	29.5	0.24	8.01	1.18
200	0	62	1	1	0	0	1	1	1	0	0	3	9.2	3.37	3	1.01	2.07	51.2	76.2	0	0	1	0	17.74	0	0	165	70	25.7117	0	0	0	0	1	3.54	110	33.9	95.6	31	324	11.9	40.3	185	16.3	11.1	33.2	0.21	6.76	1.11
201	1	52	2	1	0	0	1	1	1	0	0	3	6.35	2.73	3	1.44	2.86	49.6	74.6	0	1	0	0	13.76	0	0	175	65	21.2245	2	0	1	1	1	4.25	139	41	96.6	32.8	339	12	40.8	122	16.6	9.6	22.9	0.12	6.42	1.58
202	1	65	1	1	0	0	1	0	1	0	0	2	8.72	3.33	3	2	3.4	41.1	65.3	0	0	0	1	34.19	1	0	168	57	20.1956	2	0	0	0	0	4.6	145	45	97.7	31.5	323	13.1	45.3	295	16.6	9.8	24	0.29	5.76	1.91
203	0	59	1	1	0	0	1	1	1	0	0	3	5.39	2.51	3	2.32	3.79	38.8	62.6	0	0	1	1	36.86	1	0	165	72.5	26.6299	0	1	1	1	1	4.88	133	41.7	85.4	27.3	319	13	39.2	193	16.8	12.5	42.3	0.24	8.61	1.53
204	0	59	3	1	0	0	1	1	1	0	0	3	5.59	2.58	3	2.23	4.1	45.6	70.4	0	0	0	1	42.96	0	0	165	72.5	26.6299	0	1	1	1	1	4.88	133	41.7	85.4	27.3	319	13	39.2	193	16.8	12.5	42.3	0.24	8.61	1.53
205	0	76	2	1	0	0	1	1	1	1	0	3	5.27	2.44	3	1.06	2.03	47.5	72.5	0	0	1	1	23.04	1	0	155	61	25.3902	0	1	1	1	0	4.49	134	42.5	94.5	29.9	316	14.2	47.1	187	16.8	12.6	44.1	0.24	7.33	1.61
206	0	73	3	1	0	0	1	1	1	0	0	3	5.38	2.55	3	1.44	3.07	53.2	78.1	0	0	0	0	12.1	0	0	158	62	24.8358	0	0	1	1	0	3.98	124	38.1	95.9	31.3	326	12.9	43.8	257	16.1	10.4	28.8	0.27	5.24	0.68
207	0	52	2	1	0	0	1	1	0	0	0	2	3.68	1.86	3	1.42	3.18	55.5	80.2	0	0	0	1	31.57	0	0	156	67.5	27.7367	0	1	1	0	1	4.54	136	41.1	90.5	29.9	330	12.7	41.5	224	16.1	9.5	23.2	0.21	7.14	1.94
208	1	51	3	1	0	0	1	1	1	0	0	3	3.45	1.88	3	1.68	3.08	45.6	70.4	0	0	0	1	50.93	0	0	170	78	26.9896	2	0	1	1	0	4.89	141	44.4	90.7	28.8	317	13.4	43.8	238	16.6	11.4	35.2	0.27	14.75	1.14
209	0	76	1	1	0	0	1	1	1	1	0	3	2.74	1.56	3	1.26	1.98	36.3	59.4	0	0	1	1	29.54	1	0	155	61	25.3902	0	1	1	1	0	4.49	134	42.5	94.5	29.9	316	14.2	47.1	187	16.8	12.6	44.1	0.24	7.33	1.61
210	1	64	1	0	0	1	1	1	1	0	0	3	3.05	1.64	3	1.67	3.35	50.2	75.2	0	0	1	1	36.56	0	0	175	72	23.5102	2	0	0	1	1	4.66	139	42.5	91.2	29.8	327	13.3	44	117	16.7	11.3	36	0.13	9.02	0.61
211	1	54	2	1	0	0	1	1	1	0	0	3	15.21	4.32	3	1.53	3	49.2	74.1	0	0	1	0	5.9	0	0	170	84	29.0657	2	1	1	0	0	4.45	141	42.8	96.1	31.6	329	13.1	45.3	186	16.4	11.2	33.3	0.21	6.41	1.42
212	0	71	1	1	0	0	1	0	1	0	0	2	7	2.98	3	1.69	2.87	41.2	65.4	0	0	1	0	15.79	1	0	161	55	21.2183	0	0	0	1	0	4.19	136	40.9	97.6	32.4	332	13.2	45.4	224	16.3	9.5	21.8	0.21	4.79	0.93
213	0	65	1	1	0	0	1	0	1	0	0	2	4.73	2.33	3	1.46	2.24	34.8	57.4	0	0	1	1	37.64	1	0	150	62	27.5556	0	0	0	1	0	4.47	132	42.7	95.5	29.6	310	12.7	42.8	264	16.3	10.9	33.3	0.29	5.24	1.36
214	0	65	3	1	0	0	1	0	1	0	0	2	4.84	2.39	3	1.9	3.11	38.8	62.5	0	0	0	1	56.02	0	0	150	62	27.5556	0	0	0	1	0	4.47	132	42.7	95.5	29.6	310	12.7	42.8	264	16.3	10.9	33.3	0.29	5.24	1.36
215	0	75	3	1	0	0	1	1	1	0	0	3	2.9	1.73	3	2.21	3.78	41.5	65.8	1	0	0	1	20.3	1	0	165	60	22.0386	0	1	1	0	1	3.78	115	35.9	94.9	30.3	319	14	47.9	199	16.6	11.1	33.9	0.22	3.99	1.73
216	1	77	1	1	0	0	1	0	1	0	0	2	9.47	3.52	3	3.07	4.92	37.6	61.1	0	0	0	1	20.38	0	0	170	65	22.4913	1	0	1	0	0	4.3	126	38.1	88.7	29.4	331	12.7	39.6	208	16.5	12	39.2	0.25	6.14	0.85
217	0	70	1	1	0	0	1	0	1	1	0	2	6.14	2.59	3	2.73	4.69	41.8	66.1	1	1	1	1	34.05	1	0	168	67	23.7387	0	0	1	0	1	4.4	134	42	95.3	30.5	320	12.6	43.5	285	15.9	8.8	16.8	0.25	4.66	1.36
218	0	66	1	1	0	0	1	0	0	0	0	1	2.32	1.45	3	2.33	3.61	35.4	58.3	1	0	1	1	29.43	1	0	150	43	19.1111	0	0	0	0	0	3.52	115	35	99.5	32.7	329	12.6	45.8	192	16.1	11.2	33.5	0.22	5.6	0.87
219	1	49	1	1	0	0	1	0	0	0	0	1	6.95	2.74	3	1.94	3.97	51	76	0	0	0	1	37.22	0	0	170	64	22.1453	0	0	1	1	0	4.02	133	39.7	98.8	33.2	336	13.1	46.8	241	16	9.4	21.7	0.23	7	1.43
220	0	72	1	1	0	0	1	1	1	0	0	3	6.1	2.72	3	2.4	3.95	39.2	63	0	0	0	1	25.48	0	0	150	55	24.4444	0	1	0	1	0	3.96	123	36.7	92.7	31.1	335	13.2	44.8	245	9.3	8.9	16.2	0.22	4.75	1.13
221	1	41	3	1	0	0	1	0	1	0	0	2	4.05	2.11	3	1.58	3	47.4	72.4	0	0	0	0	14.97	0	0	170	80	27.6817	2	0	0	0	0	4.51	142	42.9	95	31.4	330	12.3	42.2	254	16.1	10.8	31.1	0.28	7.8	1.42
222	1	67	3	1	0	0	1	1	1	0	0	3	4.52	2.29	3	1.93	3.49	44.7	69.4	0	0	0	1	44.36	0	0	169	70	24.5089	1	0	1	1	0	4.13	136	40.2	97.3	32.9	339	13	44.5	296	16	11.2	33.8	0.33	7.94	1.43
223	1	57	2	1	0	0	1	1	1	0	0	3	4.66	2.22	3	1.1	1.98	44.7	69.4	1	0	0	0	17.22	0	0	175	58	18.9388	1	0	0	0	0	4.51	137	41.7	92.5	30.5	329	13.1	42.6	220	16.3	9.5	23.2	0.21	8.89	1.82
224	1	58	1	1	0	0	1	1	1	0	0	3	3.49	1.88	3	1.26	2.25	44	68.7	0	0	0	0	19.08	0	0	160	70	27.3437	2	1	0	1	0	4.15	137	40.6	97.8	33.1	339	12.4	44.2	294	15.9	8.9	18.8	0.26	6.18	2.69
225	1	67	2	1	0	0	1	1	1	0	0	3	4.05	2.01	3	1.65	2.97	44.6	69.3	0	0	1	1	38.34	0	0	169	70	24.5089	1	0	1	1	0	4.13	136	40.2	97.3	32.9	339	13	44.5	296	16	11.2	33.8	0.33	7.94	1.43
226	1	58	2	1	0	0	1	1	1	0	0	3	3.21	1.78	3	1.17	2.1	44.4	69	0	0	0	0	11.35	1	0	168	69.1	24.4827	2	1	1	1	1	2.6	83	25.2	96.9	32	330	11.4	39.2	310	15.6	7.8	11.9	0.24	6.74	1.64
227	1	58	1	1	0	0	1	1	1	1	1	3	2.29	1.41	3	1.72	2.98	42.3	66.7	0	1	0	1	21.7	1	0	172	71	23.9995	1	0	1	1	0	4.83	142	43.2	89.5	29.3	328	13	40.9	249	16.2	9	20.4	0.22	6.13	0.99
228	1	73	2	1	0	0	1	1	1	0	0	3	5.89	2.61	3	1.4	2.55	45.3	70	0	0	1	1	26.22	1	0	168	72	25.5102	1	1	1	0	0	4.31	139	41.6	96.5	32.2	334	12.7	43.3	105	17	12.6	43.8	0.13	2.68	0.46
229	1	79	1	1	0	0	1	1	1	0	0	3	6.13	2.6	3	1.33	2.71	50.7	75.7	0	0	1	0	11.9	1	0	170	72.6	25.1211	1	1	1	1	1	4.39	146	42.3	96.4	33.2	344	12.3	41.7	160	16.3	12	39.7	0.19	6.7	0.92
230	1	34	1	0	1	0	1	1	0	0	0	2	5.15	2.39	3	1.6	2.46	35.1	57.9	0	0	0	1	25.66	0	0	170	96	33.218	0	0	1	1	1	6.08	170	54.9	90.3	28	310	13.2	43.2	214	18.4	13.6	52.4	0.29	10.2	2.34
231	1	74	2	1	0	0	1	1	1	0	1	3	4.86	2.27	3	1.29	3.03	57.6	82	0	0	0	1	26.98	0	0	178	95	29.9836	2	1	1	0	0	5.23	160	48.4	92.5	30.7	331	12.3	40	145	16.4	11.3	35.7	0.16	3.97	1.6
232	1	54	1	1	0	0	1	1	1	1	0	3	3.9	2.04	3	1.58	2.86	44.9	69.6	0	0	1	1	20.23	0	0	160	75	29.2969	0	0	0	0	0	4.17	136	41.2	98.9	32.7	330	12.6	45.5	177	16.7	12	39.8	0.21	6.13	1.52
233	0	73	2	1	0	0	1	1	0	0	0	2	4.81	2.28	3	1.3	2.89	55.2	79.9	0	0	1	0	18.5	1	0	155	77	32.0499	0	1	1	0	1	3.75	118	36.5	97.5	31.5	323	13.1	45.2	128	16.5	11.3	34.7	0.14	9.89	1.79
234	1	52	1	1	0	0	1	0	1	0	0	2	4.18	2.11	3	2.08	4.11	49.3	74.3	0	1	0	0	16.53	0	0	172	68	22.9854	2	1	0	1	0	4.36	142	40.9	94	32.5	346	12.8	43.8	196	16.2	9.1	19.4	0.18	6.79	2.22
235	0	79	2	1	0	0	1	1	0	0	0	2	9.53	3.49	3	2.79	4.28	34.7	57.4	0	1	0	0	8.24	0	0	170	62	21.4533	0	0	1	1	0	4.29	130	40	93.1	30.3	325	13.2	43.2	211	15.8	9.5	22.6	0.2	8.76	2.19
236	1	70	2	1	0	0	1	1	1	1	0	3	5.51	2.53	3	1.32	2.62	49.7	74.7	0	0	1	0	11.96	1	0	168	83	29.4076	0	1	1	0	0	4.42	142	42	94.9	32	337	13	43.4	136	16.7	10.4	28.7	0.14	4.89	1.02
237	1	70	1	1	0	0	1	1	1	1	0	3	4.9	2.38	3	1.56	2.18	28.6	49	0	1	0	0	15.32	1	0	168	83	29.4076	0	1	1	0	0	4.42	142	42	94.9	32	337	13	43.4	136	16.7	10.4	28.7	0.14	4.89	1.02
238	1	70	2	1	0	0	1	1	1	0	0	3	6.23	2.69	3	0.93	1.97	52.9	77.8	0	0	1	0	14.22	1	0	165	69	25.3444	1	1	0	0	1	3.62	113	34.4	95	31.1	327	12.9	43.3	197	16.5	11.3	34.7	0.22	6.07	0.72
239	1	71	2	1	0	0	1	1	1	0	0	3	3.72	1.93	3	1.51	2.9	47.8	72.8	0	0	0	1	28.02	0	0	167	80	28.6851	2	1	1	0	0	4.22	123	38.3	90.7	29.3	323	14	46.4	161	16.3	10.8	32	0.17	4.62	1.37
240	1	77	2	1	0	0	1	1	1	1	0	3	5.66	2.62	3	1.25	2.5	50.1	75.1	0	0	0	0	9.62	0	0	175	89	29.0612	2	0	1	0	1	3.97	121	36.6	92	30.4	330	13.1	42.3	222	16.4	9.6	23.4	0.21	6.26	1.95
241	0	59	2	1	0	0	1	1	1	0	0	3	8.95	3.2	3	1.99	4.01	50.4	75.4	1	0	1	1	33.44	1	0	160	71	27.7344	0	1	1	1	0	4.17	127	38.6	92.6	30.4	328	12.9	42.2	275	16.6	9.7	25.3	0.27	5.1	1.58
242	1	56	1	1	0	0	1	0	1	0	0	2	12.08	3.96	3	1.04	2.11	50.7	75.7	0	0	1	0	9.84	0	0	166	69	25.0399	2	0	0	1	0	5.04	151	45.3	89.8	30	334	12.5	39.7	146	16.4	11.6	37.4	0.17	4.5	1.43
243	1	65	1	1	0	0	1	1	0	0	0	2	4.53	2.18	3	1.23	2.54	51.4	76.4	0	0	0	0	19.82	0	0	172	80.2	27.1092	2	0	0	0	0	4.17	139	41.6	99.9	33.3	333	12.4	43.8	198	16	10.3	28	0.2	5.68	1.86
244	0	59	1	1	0	0	1	1	1	0	0	3	3.25	1.81	3	1.21	2.09	42	66.4	0	0	1	1	31.78	1	0	160	71	27.7344	0	1	1	1	0	4.17	127	38.6	92.6	30.4	328	12.9	42.2	275	16.6	9.7	25.3	0.27	5.1	1.58
245	1	64	1	1	0	0	1	1	1	1	0	3	2.68	1.57	3	2.31	4.02	42.7	67.2	0	0	0	0	10.6	1	0	170	80	27.6817	2	0	1	1	1	4.2	132	39.1	93.1	31.4	337	13.5	43.7	243	16.2	8.7	17.9	0.21	15.12	2.6
246	0	72	1	0	1	0	1	0	1	0	0	2	2.77	1.6	3	1.76	3.03	41.8	66.2	1	0	1	1	25.37	1	0	150	54	24	0	0	0	1	0	3.8	121	37.2	98.1	32	326	12.8	45.5	210	16.1	10.8	30	0.23	3.92	0.73
247	1	72	1	1	0	0	1	1	0	0	0	2	7.03	2.92	3	1.69	2.63	35.7	58.7	0	0	0	1	38.3	0	0	160	60	23.4375	0	1	1	0	1	4.06	128	38.2	94	31.6	336	13.7	47.1	143	16.8	11.7	37.5	0.17	2.78	0.6
248	1	51	3	1	0	0	1	0	1	0	0	2	5.07	2.44	3	2.07	3.9	47	71.9	0	0	0	1	23.83	1	0	175	75	24.4898	1	0	1	0	0	4.61	136	42.5	92.2	29.6	321	14	45.5	305	15.5	7.9	11.9	0.24	6.26	1.76
249	1	51	1	1	0	0	1	0	1	0	0	2	3.82	2	3	1.89	3.07	38.2	61.9	0	0	0	1	27.6	1	0	175	75	24.4898	1	0	1	0	0	4.61	136	42.5	92.2	29.6	321	14	45.5	305	15.5	7.9	11.9	0.24	6.26	1.76
250	1	72	2	1	0	0	1	1	0	0	0	2	3.55	1.92	3	1.46	2.29	36.4	59.5	0	0	1	1	22.17	0	0	160	60	23.4375	0	1	1	0	1	4.06	128	38.2	94	31.6	336	13.7	47.1	143	16.8	11.7	37.5	0.17	2.78	0.6
251	1	54	2	0	1	0	1	1	1	0	0	3	5	2.37	3	2.03	3.42	40.5	64.6	1	0	1	1	20	0	0	170	69.5	24.0484	2	1	1	1	0	5.57	169	52.1	93.5	30.3	324	12.3	43.7	275	16.6	10.9	31.9	0.3	7.49	2.61
252	1	61	3	1	0	0	1	1	1	0	0	3	4.85	2.33	3	1.92	3.51	45.4	70.2	0	0	0	1	70.33	0	0	170	70	24.2215	1	1	0	0	0	4.44	133	40.1	90.3	30	332	12.5	39.8	449	15.2	7.3	8.8	0.33	7.88	1.25
253	1	42	1	1	0	0	1	0	0	0	0	1	3.27	1.74	3	1.49	2.74	45.8	70.6	1	0	1	1	32.62	1	0	177	105	33.5153	2	0	1	1	0	4.88	148	45.2	92.6	30.3	328	12.7	41.3	228	16.7	10.4	29	0.24	5.35	1.5
254	1	60	3	1	0	0	1	0	0	0	0	1	5.08	2.46	3	2.02	3.29	38.7	62.4	0	0	0	1	20.05	1	0	170	50	17.301	2	0	1	0	0	5.13	164	50	97.6	32	328	13	44.7	276	16.6	9.6	24.2	0.27	6.97	2.33
255	1	69	3	1	0	0	1	0	1	0	0	2	5.71	2.65	3	3.07	4.89	37.3	60.7	1	0	0	1	63.74	0	0	164	76	28.257	1	1	1	1	0	4.75	151	45.6	96	31.8	331	12.7	43.1	199	16.7	10.7	30.5	0.21	9.7	2.32
256	0	61	1	1	0	0	1	0	0	0	0	1	3.85	2.01	3	1.09	1.77	38.2	61.8	0	0	0	0	8.15	0	0	158	60	24.0346	0	0	1	1	0	4.42	137	42.7	96.7	31.1	322	12.9	43.7	324	16	9.5	22.5	0.31	7.52	3.31
257	1	76	2	1	0	0	1	1	1	0	0	3	4.45	2.16	3	0.99	2.15	54.3	79.1	0	0	1	1	26.81	1	0	169	55	19.257	2	0	1	0	0	4.18	128	39.7	95.2	30.5	321	12	40.4	328	16.1	9	19.4	0.3	5.23	0.63
258	1	59	2	1	0	0	1	1	0	1	0	2	7.18	2.84	3	2.58	5.03	48.6	73.6	0	0	1	1	35.01	1	0	177	68.5	21.8647	1	1	1	1	0	4.45	140	42	94.3	31.4	333	12.9	42.8	212	16.9	11.1	33.6	0.24	7.33	1.58
259	0	76	2	1	0	0	1	1	1	0	0	3	4.02	2.13	3	1.27	2.03	37.4	60.8	0	0	1	0	14.26	1	0	158	68	27.2392	0	1	1	0	0	3.78	118	36.9	97.6	31.2	320	13.2	47.5	147	17.5	12.4	46	0.18	4.2	1.13
260	0	66	1	1	0	0	1	0	0	0	1	1	7.81	3.17	3	2.03	3.05	33.6	55.9	0	0	1	0	19.23	1	0	162	70	26.6728	0	0	0	1	0	3.09	105	31.9	103.3	34.1	330	13.1	49.5	164	16	9.4	21	0.15	5.06	1.66
261	1	58	2	1	0	0	1	1	1	0	0	3	3.3	1.71	3	0.91	2.3	60.3	84.3	0	0	1	0	16.74	0	0	169	83	29.0606	0	0	1	0	0	5.09	156	47.1	92.5	30.5	330	12.8	41.7	240	16.2	9.3	20.9	0.22	6.19	1.16
262	1	65	2	1	0	0	1	1	1	0	0	3	4.56	2.22	3	1.61	2.75	41.5	65.7	0	0	1	1	35.12	0	0	183	85.4	25.5009	2	1	1	0	1	5.51	167	50.4	91.4	30.3	332	12.4	39.8	168	16.6	11.9	39.2	0.2	6.7	1.34
263	1	80	2	1	0	0	1	1	0	0	0	2	4.69	2.22	3	0.99	2.14	53.6	78.5	0	0	1	1	22.64	1	0	162	54	20.5761	0	1	1	0	0	3.57	113	35.8	100.2	31.8	317	11.7	41.5	155	16.3	10	24.9	0.16	5.44	0.6
264	1	65	3	1	0	0	1	1	1	0	0	3	3.04	1.64	3	1.55	3.29	52.7	77.7	1	0	0	1	21.51	0	0	183	85.4	25.5009	2	1	1	0	1	5.51	167	50.4	91.4	30.3	332	12.4	39.8	168	16.6	11.9	39.2	0.2	6.7	1.34
265	1	72	2	1	0	0	1	1	0	1	1	2	3.83	1.89	3	1.35	2.87	53	77.9	1	0	1	1	50.4	1	0	165	60	22.0386	0	1	0	0	0	5.14	156	47	91.4	30.3	331	13.1	41.9	180	17	11.6	38.3	0.21	5.81	1.93
266	0	77	2	1	0	0	1	1	1	0	0	3	7.68	2.95	3	1.1	2.55	56.8	81.3	0	0	1	0	18.32	0	0	155	68	28.3039	0	0	1	0	0	3.9	123	38.3	98.1	31.6	322	12.5	43.3	188	16.4	9.7	23.4	0.18	4.4	1.39
267	0	76	1	1	0	0	1	1	0	0	0	2	7.85	3.01	3	1.45	2.82	48.4	73.4	0	0	1	1	23.77	1	0	158	64	25.6369	0	0	0	0	1	4.02	132	39.3	97.7	32.9	337	12.8	44.1	187	16.8	10.6	30.2	0.2	7.49	2.1
268	1	78	2	1	0	0	0	1	1	0	0	2	7.37	2.8	3	0.99	2.33	57.6	82	0	0	0	1	27.47	0	0	168	59	20.9042	0	1	1	0	0	4.22	116	36	85.2	27.3	321	17.8	53.2	177	15.5	10.7	33	0.19	7.63	1.61
269	1	78	3	1	0	0	0	1	1	0	0	2	5.79	2.67	3	1.77	2.67	33.8	56.2	0	0	0	0	7.8	0	0	168	59	20.9042	0	1	1	0	0	4.22	116	36	85.2	27.3	321	17.8	53.2	177	15.5	10.7	33	0.19	7.63	1.61
270	1	65	2	1	0	0	1	1	1	0	0	3	7.31	3.01	3	1.9	3.7	48.5	73.5	0	0	1	0	11.15	1	0	165	55	20.202	2	1	1	0	1	3.8	126	39.6	104.4	33.1	317	12.8	47.5	223	16.3	11.3	36	0.25	6.88	2.23
271	1	65	1	1	0	0	1	1	1	0	0	3	8.45	3.28	3	1.69	2.75	38.5	62.2	0	0	1	0	16.61	1	0	165	55	20.202	2	1	1	0	1	3.8	126	39.6	104.4	33.1	317	12.8	47.5	223	16.3	11.3	36	0.25	6.88	2.23
272	1	67	1	0	1	0	1	0	1	1	0	2	5.05	2.41	3	1.17	2.2	47	71.9	0	0	1	0	7.65	0	0	165	75	27.5482	2	1	1	0	1	4.06	130	38.9	95.9	32	334	12.3	43	120	16.9	12.1	39.1	0.15	5.17	2.14
273	1	66	3	1	0	0	1	1	1	0	0	3	5.37	2.47	3	1.01	2.22	54.3	79.2	0	0	0	1	29.31	0	0	171	64	21.8871	2	1	1	0	0	4.64	152	46.1	99.3	32.7	329	13.2	46	196	16.6	9.3	20.3	0.18	3.86	1.17
274	0	77	1	1	0	0	1	1	1	0	0	3	2.81	1.57	3	1.55	3	48.4	73.4	0	0	1	0	15.65	1	0	155	68	28.3039	0	0	1	0	0	3.9	123	38.3	98.1	31.6	322	12.5	43.3	188	16.4	9.7	23.4	0.18	4.4	1.39
275	0	46	1	1	0	0	1	0	0	0	0	1	3.79	1.92	3	1.5	2.97	49.5	74.5	0	0	0	0	15.44	0	0	154	47	19.8178	0	1	0	0	0	4.01	121	37.4	93.4	30.2	324	12.2	40.3	231	16.3	11.5	35.4	0.27	5.07	0.93
276	1	45	3	1	0	0	1	0	1	0	0	2	3.01	1.72	3	2.34	4.97	52.9	77.8	0	0	0	1	21.08	0	0	172	74	25.0135	0	1	1	1	1	4.77	155	46.5	97.5	32.5	333	11.6	39.9	257	16.2	10.6	29.6	0.27	6.2	1.24
277	1	50	2	1	0	0	1	1	1	0	0	3	3.47	1.82	3	1.53	2.97	48.5	73.5	0	0	1	1	46.43	1	0	175	72	23.5102	2	0	0	0	0	3.88	124	36.9	95.1	32	336	13.1	44.8	243	10.5	9.9	23.5	0.24	5.4	1.77
278	1	55	2	1	0	0	1	1	1	1	0	3	6.84	2.67	3	0.91	2.14	57.5	81.9	0	1	1	1	53.54	1	0	165	60	22.0386	1	1	1	1	1	4.61	127	40.7	88.2	27.6	313	13.6	42.5	166	17	12.4	43.7	0.21	6.86	0.97
279	1	70	3	1	0	0	1	1	1	0	0	3	3.64	1.95	3	1.99	4.03	50.7	75.7	0	0	0	1	53.59	1	0	172	67	22.6474	0	1	0	0	1	3.75	115	36.3	96.9	30.7	317	15.4	52.1	158	16.5	10.6	28.9	0.17	3.17	0.54
280	1	55	1	1	0	0	1	1	1	1	0	3	3.72	1.84	3	1.97	4.18	52.8	77.8	0	1	1	1	60.24	1	0	165	60	22.0386	1	1	1	1	1	4.61	127	40.7	88.2	27.6	313	13.6	42.5	166	17	12.4	43.7	0.21	6.86	0.97
281	1	59	1	1	0	0	1	0	1	1	0	2	4.16	2.1	3	1.62	2.92	44.7	69.4	0	1	1	1	27.76	1	0	175	62	20.2449	2	1	0	1	0	4.29	134	41.2	96.1	31.3	326	13.9	47.1	183	16.3	9.7	24.2	0.18	6.26	2.18
282	1	72	3	1	0	0	1	1	1	0	0	3	3.52	1.91	3	1.94	3.62	46.5	71.3	0	0	0	1	39.27	1	0	176	75	24.2123	2	1	0	0	0	3.81	120	36.6	96.1	31.6	328	14	47.3	56	16.7	15.1	58.3	0.08	2.98	0.99
283	1	76	1	1	0	0	1	0	0	0	0	1	6.27	2.7	3	3.17	5.41	41.4	65.7	1	0	1	1	24.51	0	0	180	70	21.6049	2	0	1	0	0	4.31	141	40.6	94.2	32.7	347	12.7	42.1	174	16.7	9.9	25	0.17	5.84	1.34
284	0	53	1	0	1	0	1	1	1	0	0	3	5.23	2.43	3	2.05	3.34	38.6	62.3	0	0	0	1	37.86	0	0	160	76	29.6875	0	0	0	1	0	4.28	127	38.8	90.7	29.7	327	12.8	40.7	155	16.9	12.2	42.3	0.19	7.54	1
285	1	64	1	1	0	0	1	1	0	0	0	2	4.97	2.36	3	2.11	3.85	45.3	70	0	0	1	1	29.87	1	0	170	81	28.0277	2	1	1	0	1	4.65	145	43.7	93.9	31.1	331	12.6	41.7	174	16.6	11	32.3	0.19	6.38	1.89
286	1	76	2	1	0	0	1	0	0	0	0	1	5.49	2.56	3	3.58	5.82	38.5	62.1	0	0	1	0	10.67	0	0	180	70	21.6049	2	0	1	0	0	4.31	141	40.6	94.2	32.7	347	12.7	42.1	174	16.7	9.9	25	0.17	5.84	1.34
287	0	63	1	1	0	0	1	0	0	0	0	1	5.37	2.5	3	2.19	3.32	34.1	56.6	0	0	1	1	23.76	1	0	165	58	21.3039	0	1	1	0	1	4.07	128	40.4	99.3	31.4	316	12.7	45.7	205	16	9.4	22.1	0.19	4.86	1.56
288	0	53	3	0	1	0	1	1	1	0	0	3	3.5	1.94	3	2.37	3.52	32.7	54.7	1	0	0	1	66.15	0	0	160	76	29.6875	0	0	0	1	0	4.28	127	38.8	90.7	29.7	327	12.8	40.7	155	16.9	12.2	42.3	0.19	7.54	1
289	0	57	1	1	0	0	1	1	1	0	0	3	2.6	1.47	3	1.76	3.18	44.8	69.5	0	0	1	1	34.66	0	0	150	63	28	0	1	1	1	0	4.48	139	42.6	95	31	326	12.2	40.8	214	16.2	9.5	22.6	0.2	4.7	1.63
290	1	52	1	1	0	0	1	0	0	0	0	1	13.93	4.1	3	1.49	3.13	52.4	77.4	0	0	1	0	14.39	0	0	178	73	23.04	2	0	0	1	0	4.16	141	42.2	101.4	33.9	334	13	46.5	222	16	9.4	21.1	0.21	4.66	1.71
291	1	49	2	1	0	0	1	1	1	1	0	3	4.89	2.32	3	1.19	2.45	51.2	76.2	0	0	1	1	33.04	0	0	173	90	30.0712	2	0	0	0	0	4.79	150	45.4	94.9	31.4	331	12.7	42.4	214	16.1	9.7	23.8	0.21	6.27	1.41
292	1	39	2	1	0	0	1	1	1	0	0	3	8.15	3.06	3	1.99	3.75	47	71.9	0	0	1	1	26.41	0	0	180	93.6	28.8889	2	1	0	0	0	5.48	167	52.5	95.9	30.5	318	13	43.7	269	15.7	9.3	19.7	0.25	8.05	2.89
293	1	39	1	1	0	0	1	1	1	0	0	3	6.82	2.83	3	2	3.66	45.4	70.2	0	0	1	1	36.42	0	0	180	93.6	28.8889	2	1	0	0	0	5.48	167	52.5	95.9	30.5	318	13	43.7	269	15.7	9.3	19.7	0.25	8.05	2.89
294	1	70	2	1	0	0	1	1	0	0	0	2	10.33	3.63	3	2.46	4.2	41.4	65.7	1	0	1	0	14.97	0	0	166	75	27.2173	1	0	1	0	1	4.82	150	45.9	95.3	31.2	327	12.7	42.6	195	16.6	11	32.7	0.22	5.35	1.78
295	1	58	1	1	0	0	1	1	1	0	0	3	8.97	3.42	3	2.15	3.55	39.4	63.3	0	0	1	0	12.28	0	0	160	59	23.0469	0	0	1	0	0	4.5	156	46.1	102.4	34.6	338	14.8	52.9	65	17.2	14.1	52.5	0.09	7.32	0.86
296	1	70	2	1	0	0	1	1	0	0	0	2	6.07	2.75	3	2.26	3.41	33.8	56.2	0	0	1	0	17.5	1	0	175	68	22.2041	1	1	0	1	1	4.66	145	43.9	94.2	31	329	12.1	40.2	187	16.7	10.2	27.4	0.19	6.31	1.6
297	1	58	1	1	0	0	1	0	0	0	0	1	2.59	1.61	3	2.78	4.31	35.4	58.2	0	0	1	0	19.84	0	0	177	78	24.8971	2	0	1	0	0	4.21	130	40	95	30.9	326	12.6	42	266	16.6	10.6	29.8	0.28	8.67	1.88
298	0	67	3	1	0	0	1	1	1	1	0	3	3.53	1.96	3	2.56	4.36	41.2	65.4	1	0	0	1	62.3	0	0	167	65	23.3067	0	1	1	1	1	4.47	144	42.6	95.3	32.3	339	12.5	41.9	271	16.4	12.1	41.4	0.33	9.36	1.51
299	1	53	1	1	0	0	1	1	1	1	0	3	9.63	3.44	3	1.21	2.25	46.1	71	1	0	1	1	47.6	0	0	172	88	29.7458	2	1	1	0	1	4.82	156	47.6	98.8	32.4	328	13.1	45.8	114	16.7	12.8	45	0.15	7.18	1.75
300	1	73	3	1	0	0	1	1	1	1	0	3	5.85	2.67	3	3.36	5.77	41.8	66.1	0	0	0	1	36.21	0	0	164	68	25.2826	2	0	0	0	0	3.88	122	37.3	95.9	31.4	327	12.8	43.3	296	16	9.1	19.7	0.27	6.69	1.92
301	0	68	2	1	0	0	1	1	1	1	1	3	8.99	3.37	3	1.74	3.3	47.2	72.1	0	1	0	1	23.6	1	0	150	55	24.4444	0	1	0	0	0	3.72	116	36.2	97.2	31.2	321	13.4	46.3	132	16.2	10.8	31	0.14	5.11	1.41
302	1	45	1	1	0	0	1	0	0	0	0	1	8.62	3.27	3	2.33	4.08	42.9	67.4	0	0	1	0	12.76	0	0	160	62	24.2187	2	0	0	0	0	4.53	142	43.4	95.9	31.4	328	12.5	43.4	181	16.6	9.9	25.3	0.18	8.89	1.26
303	1	53	2	1	0	0	1	1	1	0	0	3	6.74	2.79	3	1.25	2.5	50	75	0	1	0	1	21.2	0	0	165	65	23.8751	2	0	0	1	0	4.63	144	43.5	94	31.1	331	13.7	46.4	212	16.1	10.4	27.8	0.22	9.86	2.86
304	1	69	1	1	0	0	1	0	0	0	0	1	7.88	2.99	3	1.34	2.93	54.3	79.2	0	0	0	0	14.67	0	0	180	70	21.6049	1	0	0	0	0	4.4	133	41.1	93.4	30.3	325	12.6	41.6	123	16.4	11.2	35.3	0.14	3.69	0.96
305	1	53	3	1	0	0	1	1	1	1	0	3	5.39	2.55	3	2.48	4.13	40	64	1	0	0	1	42.37	0	0	172	88	29.7458	2	1	1	0	1	4.82	156	47.6	98.8	32.4	328	13.1	45.8	114	16.7	12.8	45	0.15	7.18	1.75
306	0	77	1	1	0	0	1	0	0	0	0	1	5.48	2.46	3	1.31	2.42	45.7	70.5	1	0	1	1	32.72	0	0	160	64	25	0	1	0	0	1	3.7	114	34.6	93.5	30.8	329	11.7	40.3	203	11.6	10.5	28.5	0.21	6.56	1.08
307	1	69	2	1	0	0	1	1	1	1	0	3	3.07	1.64	3	1.73	3.05	43.3	67.8	1	1	1	1	84.77	1	0	175	85	27.7551	1	0	1	1	1	3.87	123	37.1	95.39	31.8	332	12.8	43.5	261	16.7	10.2	28.1	0.27	8.08	1.96
308	1	69	3	1	0	0	1	1	1	1	0	3	3.33	1.79	3	1.29	2.7	52.1	77	0	0	0	1	48.87	1	0	175	85	27.7551	1	0	1	1	1	3.87	123	37.1	95.39	31.8	332	12.8	43.5	261	16.7	10.2	28.1	0.27	8.08	1.96
309	0	67	2	1	0	0	1	1	0	0	0	2	3.41	1.86	3	1.67	2.76	39.5	63.4	0	0	1	1	29.98	1	0	155	60	24.974	0	0	0	0	0	2.96	93	29	98	31.5	322	12.4	43.1	273	16.1	8.9	18.3	0.24	6.62	0.77
310	0	67	1	1	0	0	1	1	0	0	0	2	3.34	1.87	3	2.33	3.49	33.1	55.3	0	0	1	1	24.9	1	0	155	60	24.974	0	0	0	0	0	2.96	93	29	98	31.5	322	12.4	43.1	273	16.1	8.9	18.3	0.24	6.62	0.77
311	0	72	1	1	0	0	1	1	0	0	0	2	3.78	2.05	3	1.56	2.53	38.2	61.8	0	0	0	0	6.71	1	0	164	59	21.9363	0	0	1	0	0	3.74	117	36.3	97	31.3	323	12.9	44.1	205	16.3	10.6	30.6	0.22	3.62	1.42
312	1	46	1	1	0	0	1	1	1	0	0	3	10.46	3.69	3	1.36	2.59	47.7	72.6	0	1	0	0	15.14	1	0	160	68	26.5625	2	1	0	0	0	4.5	144	43.3	96.3	32	332	12.5	43.3	158	16.4	10.3	27.6	0.16	5.28	1.01
313	1	70	2	1	0	0	1	1	1	0	0	3	11.64	3.89	3	1.59	2.66	40.3	64.3	0	0	1	0	12.12	0	0	170	71.5	24.7405	2	0	1	0	0	4.38	141	42.9	97.8	32.3	330	12.6	43.3	122	16.5	11.6	36.6	0.14	5.02	1.06
314	0	55	1	1	0	0	1	0	0	0	0	1	4.8	2.38	3	1.63	2.78	41.3	65.5	0	0	1	0	15.93	0	0	165	70	25.7117	0	0	0	1	0	4.43	130	40.6	91.7	29.4	321	12.4	41.3	207	16.2	10.5	28.5	0.22	4.69	1.48
315	1	46	3	1	0	0	1	1	1	0	0	3	3.36	1.86	3	2.43	4.08	40.4	64.5	0	0	0	1	61.77	1	0	160	68	26.5625	2	1	0	0	0	4.5	144	43.3	96.3	32	332	12.5	43.3	158	16.4	10.3	27.6	0.16	5.28	1.01
316	1	58	2	1	0	0	1	1	0	0	0	2	5.07	2.23	3	0.97	2.54	61.6	85.3	1	0	1	1	25.43	0	0	185	85	24.8356	1	1	0	0	0	4.49	138	41.8	93.1	30.7	330	12.5	41.1	132	16.3	10	26.3	0.13	7.36	0.83
317	1	56	2	1	0	0	1	1	1	0	0	3	3.04	1.71	3	2.02	3.32	39.3	63.1	0	0	0	1	43.48	0	0	169	75	26.2596	1	0	0	1	0	5.02	149	45.1	89.8	29.6	330	12.3	38.8	172	16.4	10.9	33.2	0.19	5.53	2.2
318	1	72	2	0	1	0	1	1	1	0	0	3	4.63	2.27	3	1.13	2.35	51.8	76.8	0	0	0	0	14.36	1	0	170	64	22.1453	2	1	0	1	0	4.85	149	45.4	93.7	30.6	327	13.1	44.5	243	16	9.4	21.5	0.23	9.06	2.27
319	1	65	1	1	0	0	1	0	1	1	0	2	3.31	1.73	3	1.64	2.96	44.4	69.1	0	0	1	1	42.47	0	0	175	80	26.1224	2	0	0	0	0	4.43	129	39.8	89.8	29.2	325	13.5	42.8	230	16.1	9.8	24.4	0.23	5.69	1.46
320	1	52	1	0	1	0	1	0	0	0	0	1	4.78	2.29	3	1.66	3.22	48.6	73.5	0	0	1	1	34.04	1	0	172	64.2	21.7009	2	0	0	0	0	5.42	167	50.7	93.6	30.8	329	13.2	43.3	235	16.4	9.8	23.9	0.23	5.59	2.1
321	1	56	1	1	0	0	1	1	1	0	0	3	5.44	2.56	3	2.11	3.64	42	66.4	0	0	1	1	29.6	0	0	173	70	23.3887	2	0	1	0	0	4.01	110	35.5	88.4	27.4	309	13.3	42.6	355	16	8.8	17.6	0.31	13.56	2.55
322	1	42	1	1	0	0	1	0	1	0	0	2	8.55	3.27	3	1.84	3.09	40.6	64.7	0	0	0	0	10.43	0	0	176	84	27.1178	2	0	0	0	0	4.82	147	44.2	91.7	30.4	332	13	42.1	152	16.6	10.4	29.4	0.16	4.51	1.67
323	1	68	1	1	0	0	1	1	1	0	0	3	4.41	2.22	3	1.66	2.84	41.3	65.6	0	0	1	0	17.29	0	0	168	74	26.2188	2	1	0	0	0	4.57	141	42.5	93	30.9	332	13.2	44.9	200	17.3	12.5	46	0.25	6.29	1.75
324	0	61	2	1	0	0	1	1	1	1	1	3	5.01	2.23	3	1.35	3.21	57.9	82.3	0	1	0	0	11.75	0	0	155	60	24.974	0	1	0	0	1	4.51	130	41.1	91.1	28.9	317	13.2	42.3	208	15.8	8.8	17.4	0.18	5.77	1.29
325	0	80	2	1	0	0	1	1	1	1	0	3	4.08	2.1	3	1.57	2.7	41.7	66.1	0	0	0	0	8.69	0	0	160	60	23.4375	0	0	1	0	0	3.91	115	37.4	95.7	29.4	307	15.7	53	172	16.1	12	39.1	0.21	6.12	1.76
326	0	61	1	1	0	0	1	1	1	1	1	3	3.09	1.65	3	2.32	4.06	43	67.5	1	0	1	1	57.65	1	0	155	60	24.974	0	1	0	0	1	4.51	130	41.1	91.1	28.9	317	13.2	42.3	208	15.8	8.8	17.4	0.18	5.77	1.29
327	1	64	2	1	0	0	1	1	1	0	0	3	5.26	2.45	3	1.17	2.57	54.5	79.3	0	0	1	0	14.02	0	0	172	75	25.3515	2	0	1	1	1	4.82	140	43.1	89.5	29.1	325	13.3	42.1	213	16.7	10.9	33.5	0.23	8.69	1.79
328	1	59	3	1	0	0	1	0	1	0	0	2	2.94	1.62	3	1.37	2.92	53	77.9	0	0	0	1	73.91	0	0	172	69	23.3234	2	1	1	0	0	5.09	153	47.9	94	30.1	320	12.6	41.5	237	16.5	12.6	43.8	0.3	6.32	1.23
329	0	77	2	1	0	0	1	1	1	0	0	3	6	2.7	3	1.16	1.71	31.9	53.6	0	0	1	0	11.16	0	0	156	56	23.0112	0	0	1	1	0	4	129	39.8	99.5	32.2	323	12.2	42.9	146	16.5	10.7	32.7	0.16	3.99	1.34
330	1	72	2	1	0	0	1	1	1	0	0	3	6.78	2.76	3	1.34	3.26	58.9	81.1	0	0	0	0	12.27	1	0	167	62	22.231	2	0	0	1	0	4.33	128	39.2	90.5	29.4	325	14.5	47.7	227	16.3	10.8	31.2	0.25	4.7	1.51
331	1	69	2	1	0	0	1	1	1	0	0	3	4.59	2.26	3	1.11	1.81	38.9	62.7	0	0	1	0	11.78	1	0	170	62	21.4533	2	1	1	1	1	4.83	153	46.3	95.8	31.7	331	13.2	44.6	232	16.8	10.8	32	0.25	6.43	1.58
332	1	68	2	1	0	0	1	1	1	0	0	3	3.23	1.78	3	1.54	2.9	47	71.9	0	0	1	1	38.11	1	0	168	65	23.03	1	1	1	0	1	5.47	171	51.2	93.6	31.3	334	11.9	41.2	286	11	9.8	23.3	0.28	7.42	1.67
333	0	77	3	1	0	0	1	1	1	0	0	3	3.31	1.81	3	2.03	4.09	50.2	75.2	0	0	0	1	32.75	1	0	156	56	23.0112	0	0	1	1	0	4	129	39.8	99.5	32.2	323	12.2	42.9	146	16.5	10.7	32.7	0.16	3.99	1.34
334	1	75	1	1	0	0	1	0	1	0	0	2	2.9	1.59	3	2.25	4.15	45.7	70.5	0	0	1	1	46.82	0	0	175	70	22.8571	2	1	0	0	1	4.43	138	43.1	97.4	31.1	319	12.5	42.9	183	16.3	10	25.4	0.18	3.72	0.78
335	1	52	1	1	0	0	1	0	0	0	0	1	6.98	2.97	3	1.3	1.95	33.4	55.7	0	1	0	0	9.4	0	0	168	75	26.5731	2	0	1	1	0	4.82	142	43.5	90.2	29.5	327	13.1	41.3	322	15.8	8.9	18.9	0.29	7.34	1.75
336	0	70	2	1	0	0	1	1	1	0	0	3	3.92	2.01	3	1.74	3.1	43.8	68.4	0	0	0	1	27.9	0	0	162	60	22.8624	0	1	1	1	0	4.52	124	39.4	87.1	27.4	315	14.2	43.4	202	16.3	12	40.05	0.24	7.88	1.18
337	0	70	3	1	0	0	1	1	1	0	0	3	2.95	1.75	3	2.17	3.39	35.9	58.9	1	0	0	1	49.64	0	0	162	60	22.8624	0	1	1	1	0	4.52	124	39.4	87.1	27.4	315	14.2	43.4	202	16.3	12	40.05	0.24	7.88	1.18
338	1	69	2	1	0	0	1	1	1	0	0	3	4.35	2.1	3	1.21	2.64	54.1	79	0	0	1	1	31.01	0	0	170	75	25.9516	2	0	0	0	0	4.36	138	43.1	98.8	31.7	321	13.3	46.1	184	16.6	11.5	36.5	0.21	7.07	1.6
339	1	57	1	1	0	0	1	1	1	1	0	3	3.36	1.78	3	1.62	2.92	44.6	69.3	1	0	1	0	16.71	1	0	171	73	24.9649	2	0	0	1	0	4.16	137	41.8	100.4	33	329	12	42.4	189	17.1	11.3	35.4	0.21	4.64	1.76
340	1	40	1	1	0	0	1	0	0	0	0	1	6.4	2.79	3	1.68	3.06	45.1	69.8	1	0	1	1	26.18	0	0	170	75	25.9516	2	0	0	1	0	5.17	172	51.3	99.2	33.3	336	12.4	43.4	229	16.4	9.9	25.5	0.23	4.74	1.5
341	0	82	1	1	0	0	1	0	1	0	0	2	2.96	1.6	3	1.32	2.64	49.9	74.9	0	0	1	1	40.5	1	0	160	65	25.3906	0	0	1	0	1	4.79	135	42.9	89.5	28.3	316	12.9	40.6	191	16.3	11	32.7	0.21	6.66	1.61
342	0	75	2	1	0	0	1	1	1	1	0	3	2.8	1.65	3	2.08	2.95	29.4	50.2	0	0	0	1	55.16	1	0	162	60	22.8624	0	1	1	1	1	4.73	148	43.8	92.7	31.2	337	13.4	43.6	244	15.7	8.9	18	0.22	9.2	3.08
343	1	52	1	1	0	0	1	0	1	0	0	2	4.91	2.34	3	1.74	3.1	43.7	68.3	0	0	1	1	38.08	1	0	172	82	27.7177	1	1	1	0	0	4.88	158	46.4	95.1	32.4	341	11.9	41	244	11.6	9.9	25	0.24	8.12	1.23
344	0	60	3	1	0	0	1	0	1	0	0	2	3.64	2	3	2.06	2.97	30.8	52.1	0	0	0	1	38.75	1	0	150	67	29.7778	0	1	1	1	1	5.15	141	42.7	83	27.4	331	13.6	39.7	169	16.6	11.4	38	0.1	8.44	1.67
345	1	57	1	1	0	0	1	0	1	1	0	2	4.37	2.24	3	1.56	2.48	37	60.3	0	0	1	0	9.41	0	0	173	71	23.7228	0	1	0	1	0	4.79	147	45.3	94.4	30.7	326	12.4	41.3	141	16.3	12.5	43.6	0.18	4.42	1.28
346	1	65	1	1	0	0	1	1	1	0	0	3	5.02	2.38	3	2.3	3.55	35.3	58.1	0	0	1	1	29.13	0	0	#NULL!	#NULL!	#NULL!	1	0	1	0	1	4.27	141	42.8	100.2	32.9	328	13.4	49	225	16.1	9.4	21.6	0.21	10.04	0.93
347	1	64	2	1	0	0	1	1	1	1	0	3	5.8	2.52	3	1.12	2.47	54.6	79.4	0	0	1	0	16.46	1	0	178	68	21.4619	2	1	1	0	1	4.27	139	41.4	97	32.5	335	12.6	43.2	157	16.4	9	20.2	0.14	6.03	1.1
348	1	64	3	1	0	0	1	1	1	1	0	3	3.89	2.03	3	1.34	2.65	49.6	74.6	1	0	0	1	59.57	1	0	178	68	21.4619	2	1	1	0	1	4.27	139	41.4	97	32.5	335	12.6	43.2	157	16.4	9	20.2	0.14	6.03	1.1
349	1	60	1	1	0	0	1	1	1	0	0	3	8.06	3.08	3	1.32	2.91	54.5	79.3	0	0	1	1	33.07	1	0	178	73	23.04	2	1	0	1	1	4.97	161	48	96.6	32.5	336	12.2	41.5	324	15.8	8.3	14.2	0.27	8.82	2.34
350	1	60	2	1	0	0	1	1	1	0	0	3	5.84	2.65	3	2.06	3.05	32.5	54.5	0	0	1	1	20.11	0	0	178	73	23.04	2	1	0	1	1	4.97	161	48	96.6	32.5	336	12.2	41.5	324	15.8	8.3	14.2	0.27	8.82	2.34
351	1	69	3	1	0	0	1	1	1	0	0	3	3.66	1.93	3	1.84	3.9	52.8	77.7	1	0	0	1	23.6	1	0	168	79	27.9904	2	1	0	1	1	4.6	142	42.3	91.8	30.9	337	12.5	42	176	16.9	10.8	32.9	0.19	8.84	1.18
352	1	71	1	1	0	0	1	1	1	0	0	3	6.83	2.93	3	2.73	3.99	31.6	53.2	0	0	1	1	30.69	1	0	168	74	26.2188	2	1	1	0	0	5.21	158	48.1	92.4	30.4	329	13.1	42.4	203	15.9	9.1	19.7	0.19	10.36	1.24
353	1	63	1	0	1	0	1	1	1	0	0	3	2.81	1.62	3	1.59	2.68	40.8	64.9	0	0	1	1	39.26	1	0	172	99	33.464	1	1	1	0	0	5.45	164	50.5	92.7	30.1	325	13.4	45	173	16.3	10.4	28.8	0.18	4.76	1.61
354	0	67	1	1	0	0	0	0	1	0	0	1	3.3	1.74	3	1.63	3.06	46.8	71.7	0	0	1	1	70.4	1	0	158	58	23.2335	0	0	1	0	1	4.02	122	37	92.1	30.3	329	12.6	40.9	218	16.4	13.2	48.1	0.29	5.93	1.29
355	1	79	3	1	0	0	1	1	1	1	0	3	6.8	2.92	3	1.62	3.53	54.1	79	0	0	0	1	40.3	1	0	168	65	23.03	1	1	1	0	0	4.49	144	44.9	100	32.1	321	12.8	45.1	163	16.1	10.2	25.9	0.17	5.46	2.65
356	1	70	2	1	0	0	1	1	1	0	0	3	4.55	2.09	3	1.4	3.23	56.8	81.4	1	0	1	1	79.95	1	0	172	63	21.2953	1	0	1	0	0	4.01	122	38.4	95.7	30.4	318	14.3	49.6	264	16.4	11	31.7	0.29	12.62	1.26
357	1	70	1	1	0	0	1	1	1	0	0	3	4.76	2.2	3	1.47	3.28	55.3	80	0	0	1	1	24.84	1	0	172	63	21.2953	1	0	1	0	0	4.01	122	38.4	95.7	30.4	318	14.3	49.6	264	16.4	11	31.7	0.29	12.62	1.26
358	0	65	1	1	0	0	1	0	0	0	0	1	3.96	2	3	1.73	2.91	40.4	64.4	0	0	1	1	45.79	1	0	160	68	26.5625	0	1	0	1	0	4.29	133	40.4	94.2	31	329	13	43.1	339	15.8	8.5	15.6	0.29	6.58	1.88
359	1	79	1	1	0	0	1	1	1	1	0	3	3.4	1.84	3	1.66	2.82	41.1	65.3	0	0	0	1	30.86	1	0	168	65	23.03	1	1	1	0	0	4.49	144	44.9	100	32.1	321	12.8	45.1	163	16.1	10.2	25.9	0.17	5.46	2.65
360	1	69	2	1	0	0	1	1	0	1	0	2	4.18	2.06	3	1	1.87	46.6	71.5	0	0	1	1	20.06	0	0	180	70	21.6049	2	1	1	0	1	3.45	117	35.6	103.1	33.9	328	12.6	47.7	130	16.1	11.8	39	0.15	6.81	1.23
361	1	63	1	1	0	0	1	0	1	1	0	2	3.47	1.85	3	1.85	3.36	44.9	69.6	0	0	1	1	36.11	1	0	170	56.2	19.4464	2	1	0	0	0	4.75	146	46.1	97.1	30.7	316	12.9	44.2	182	15.6	9.3	19.6	0.17	6.35	2.32
362	1	63	3	1	0	0	1	0	1	1	0	2	3.89	2.03	3	1.65	3.44	52	77	1	0	0	1	72.96	1	0	170	56.2	19.4464	2	1	0	0	0	4.75	146	46.1	97.1	30.7	316	12.9	44.2	182	15.6	9.3	19.6	0.17	6.35	2.32
363	1	47	1	1	0	0	1	1	1	0	0	3	5.66	2.61	3	2.63	4.36	39.8	63.7	0	0	1	1	50.19	0	0	174	96	31.7083	2	0	1	1	0	5.02	146	44.7	89.1	29.2	328	13	40.8	269	16.2	10.3	28.3	0.28	6.99	1.73
364	1	58	1	1	0	0	1	1	1	0	0	3	8.62	3.3	3	2.18	4.27	49	74	0	0	1	1	29.46	0	0	160	80	31.25	2	1	0	1	0	4.96	156	47.9	96.6	31.5	326	13.9	47.2	185	16.2	8.9	19.7	0.17	6.12	1.52
365	1	58	1	1	0	0	1	0	1	0	0	2	5.78	2.59	3	1.66	3.1	46.5	71.4	1	0	1	0	18.85	1	0	178	85	26.8274	2	1	1	1	0	4.42	142	42.4	96	32.2	336	12.6	43.9	186	16.3	9.5	21.9	0.18	6.25	2.08
366	1	58	2	1	0	0	1	1	1	1	0	3	8.77	3.26	3	2.19	3.63	39.6	63.5	0	0	1	1	51.5	0	0	175	73	23.8367	2	0	0	1	0	4.39	145	43.8	99.7	33	331	12.1	44.1	311	15.9	9.7	23.4	0.3	10	1.48
367	1	59	2	1	0	0	1	1	1	0	0	3	5.92	2.66	3	2.45	3.8	35.6	58.5	0	0	1	0	8.9	0	0	175	65	21.2245	2	1	0	1	0	4.79	135	42.5	88.8	28.3	319	13.3	41.4	207	16.3	11.2	34.7	0.23	6.83	1.43
368	1	68	1	1	0	0	1	1	1	0	0	3	4.79	2.3	3	1.57	2.7	41.7	66	0	0	1	1	32.56	1	0	170	75	25.9516	2	1	1	0	1	4.18	128	40	95.8	30.6	319	13.5	45.6	169	16.3	8.4	16.3	0.14	3.08	0.68
369	0	74	1	1	0	0	1	0	0	0	0	1	5.73	2.64	3	1.57	2.5	37.1	60.5	0	0	0	1	44.67	0	0	160	72.5	28.3203	0	0	1	0	0	3.99	127	38	95.3	31.9	335	12.2	40.9	190	16.2	10.2	26.3	0.19	4.07	1.22
370	1	76	2	1	0	0	1	1	1	1	0	3	7.05	2.96	3	1.59	2.32	31.6	53.2	0	0	1	1	32.22	0	0	170	69.5	24.0484	2	1	1	0	1	3.76	123	38.2	101.8	32.7	321	13.5	48.7	305	16.2	9.3	20.8	0.28	8.52	1.68
371	1	63	3	0	1	0	1	1	1	0	0	3	5.07	2.31	3	1.89	4.72	60	84	0	0	0	1	41.14	0	0	170	70	24.2215	2	0	1	1	0	4.25	132	41.3	97.2	31.1	321	12.9	44	264	16.3	9.4	21.4	0.25	7.08	0.82
372	1	57	2	1	0	0	1	1	1	0	0	3	4.17	1.98	3	2.09	4.15	49.6	74.6	0	0	1	1	63.71	0	0	170	75	25.9516	2	0	0	0	0	4.25	137	42	98.7	32.2	326	13.8	49.2	177	16.3	9.5	20.9	0.17	7.86	1.76
373	1	57	1	1	0	0	1	1	1	0	0	3	4.23	2.01	3	1.53	3.04	49.6	74.6	0	0	1	1	44.13	1	0	170	75	25.9516	2	0	0	0	0	4.25	137	42	98.7	32.2	326	13.8	49.2	177	16.3	9.5	20.9	0.17	7.86	1.76
374	1	57	3	1	0	0	1	1	1	0	0	3	2.32	1.4	3	1.74	3.6	51.8	76.7	1	0	0	1	54.04	0	0	170	75	25.9516	2	0	0	0	0	4.25	137	42	98.7	32.2	326	13.8	49.2	177	16.3	9.5	20.9	0.17	7.86	1.76
375	1	71	3	1	0	0	0	0	1	0	0	1	3.23	1.85	3	2.11	3.61	41.7	66	0	0	0	1	27.44	0	9	165	60	22.0386	0	0	1	0	1	4.05	125	37.6	92.9	30.8	332	12.9	43.3	246	16.2	9.7	23.3	0.24	7.36	1.18
376	1	71	1	1	0	0	1	0	1	0	0	2	5.88	2.59	3	1.06	2.03	48.1	73	0	0	1	0	11.77	1	0	168	83	29.4076	1	1	1	1	1	4.42	132	40.1	90.7	29.9	329	13.1	42.1	132	16.6	11.4	36	0.15	5.07	1.54
377	1	70	3	1	0	0	1	1	1	0	1	3	5.53	2.57	3	2.34	4.47	47.6	72.6	0	0	0	1	85.63	1	0	178	77	24.3025	2	1	1	1	1	4.61	142	43.1	93.5	30.8	330	12.8	42.4	185	16.1	8.4	16.4	0.16	3.81	1.01
378	1	61	1	1	0	0	1	0	1	0	0	2	5.37	2.39	3	2.29	4.32	46.9	71.9	0	0	1	1	44.94	1	0	178	76	23.9869	2	1	1	1	1	5.49	170	52.2	95.1	31	325	12.8	42.5	234	16.6	10.6	30.8	0.25	7.77	2.81
379	1	61	3	1	0	0	1	0	1	0	0	2	4.06	2.08	3	1.89	3.42	44.6	69.3	1	0	0	1	82.69	0	0	178	76	23.9869	2	1	1	1	1	5.49	170	52.2	95.1	31	325	12.8	42.5	234	16.6	10.6	30.8	0.25	7.77	2.81
380	1	71	3	1	0	0	1	1	1	1	0	3	3.13	1.73	3	1.98	4.03	50.8	75.8	1	0	0	1	54.87	0	0	165	65	23.8751	1	1	0	0	0	4.47	131	41.1	91.9	29.2	318	13.8	46	238	16.4	11.4	35.6	0.27	8.13	0.93
381	0	66	1	0	1	0	1	1	1	0	0	3	5.85	2.66	3	2.98	4.1	27.3	47.2	0	0	1	1	36.72	0	0	165	60	22.0386	0	1	1	0	1	4.67	149	44.1	94.4	31.9	338	12.5	42.6	238	11.7	10.2	26.6	0.24	6.86	1.35
382	1	37	1	1	0	0	1	1	0	0	0	2	6.7	2.71	3	1.8	3.35	46.3	71.2	0	0	1	1	46.28	0	0	178	75	23.6713	2	0	0	1	1	5.43	176	52.2	96.1	32.4	337	11.8	41.1	160	16.5	13.6	52.1	0.22	5.8	1.39
383	1	55	3	1	0	0	1	0	1	0	0	2	6.39	2.83	3	1.58	2.97	47	71.9	0	0	0	0	9.09	0	0	168	75	26.5731	2	1	1	0	1	5.35	168	49.8	93.1	31.4	337	12.6	41.5	216	16.3	9.4	21.5	0.2	6.02	1.47
384	1	44	1	1	0	0	1	0	0	0	0	1	5.94	2.51	3	2.17	4.8	54.8	79.6	0	0	0	0	15.15	0	0	170	54.9	18.9965	2	0	0	1	0	5.05	149	45.4	89.7	29.4	328	12.7	40.1	208	16.2	9	20	0.19	5.13	1.24
385	0	72	2	1	1	0	1	1	1	1	0	3	3.7	1.93	3	1.47	2.87	48.8	73.8	0	0	1	1	21.87	0	0	160	65	25.3906	0	1	1	1	1	3.32	106	32.1	96.8	31.9	330	14	49.6	293	15.7	9.8	22.7	0.29	5.3	1.23
386	0	72	3	1	1	0	1	1	1	1	0	3	3.94	2.03	3	1.23	2.4	48.7	73.7	0	0	0	0	9.42	0	0	160	65	25.3906	0	1	1	1	1	3.32	106	32.1	96.8	31.9	330	14	49.6	293	15.7	9.8	22.7	0.29	5.3	1.23
387	0	68	2	1	0	0	0	1	0	0	0	1	6.92	2.91	3	1.07	2.13	50	75	1	0	1	0	15.44	0	0	165	44	16.1616	0	0	0	0	0	4.13	129	39	94.6	31.4	332	12.1	40.2	184	16.4	11.3	34.5	0.21	3.86	1
388	1	63	1	1	0	0	1	0	0	0	0	1	5.89	2.62	3	1.76	2.84	38	61.5	0	0	1	1	26.8	0	0	169	70	24.5089	2	0	1	1	1	4.28	143	43.4	101.4	33.3	329	12.6	45.2	180	16.4	10.9	33.2	0.2	9.45	3.14
389	0	58	1	1	0	0	1	0	0	0	0	1	8.77	3.22	3	1.07	2.36	54.4	79.2	0	1	0	0	19.96	1	0	156	53	21.7784	0	0	0	1	0	4.16	132	40.8	98.2	31.8	324	13	45	228	16	8.8	17.4	0.2	5.65	1.75
390	0	69	1	1	0	0	0	1	1	0	0	2	1.92	1.21	3	1.42	2.22	35.9	58.9	0	0	1	1	31.39	1	0	155	80	33.2986	0	0	1	1	0	3.89	123	38	97.6	31.6	324	11.8	40.9	79	16.8	11.1	33	0.09	1.85	0.47
391	0	69	3	1	0	0	0	1	1	0	0	2	2.76	1.61	3	1.81	3.59	49.6	74.6	0	0	0	1	47.13	1	0	155	80	33.2986	0	0	1	1	0	3.89	123	38	97.6	31.6	324	11.8	40.9	79	16.8	11.1	33	0.09	1.85	0.47
392	0	56	1	1	0	0	1	1	0	0	0	2	5.8	2.65	3	1.76	3.14	44.1	68.7	1	0	1	1	22.82	0	0	160	60	23.4375	0	1	1	0	0	4.5	135	41.5	92.3	30	325	13.1	42.5	246	16.5	11.3	33.9	0.28	8.56	1.86
393	1	42	2	1	0	0	1	1	1	0	0	3	5.2	2.37	3	0.91	2.07	56	80.6	0	0	0	0	11.36	0	0	152	55	23.8054	0	1	1	1	0	4.19	130	38.3	91.4	31	339	14.1	45.6	101	16.4	12.9	45.5	0.13	5.35	1.2
394	0	56	2	1	0	0	1	1	0	0	0	2	4.21	2.1	3	1.9	3.75	49.2	74.2	0	0	1	0	17.83	0	0	160	60	23.4375	0	1	1	0	0	4.5	135	41.5	92.3	30	325	13.1	42.5	246	16.5	11.3	33.9	0.28	8.56	1.86
395	0	58	2	1	0	0	1	1	0	0	0	2	6.35	2.82	3	2.04	3.51	41.8	66.1	0	0	1	1	21.88	0	0	150	54	24	0	0	1	0	1	4.04	115	36.4	90	28.4	316	13.3	43.3	256	16.1	11.8	38.7	0.3	6.58	1.78
396	0	72	3	1	0	0	1	0	1	0	0	2	6.26	2.79	3	1.81	3.7	51.1	76.1	0	0	0	1	29.54	0	0	160	57	22.2656	0	1	0	0	0	3.8	111	35.1	92.3	29.2	317	13.2	43	196	16.2	10.1	26.5	0.2	5.51	2.23
397	1	60	2	1	0	0	1	1	1	0	0	3	4.75	2.23	3	0.84	1.83	53.7	78.6	0	0	1	1	48.01	0	0	181	73	22.2826	2	1	1	1	1	4.52	135	42.1	93.9	29.8	319	12.6	41.5	133	17.4	11.7	37.3	0.16	6.4	0.84
398	1	60	3	1	0	0	1	1	1	0	0	3	2.28	1.39	3	1.72	3.67	53.1	78	0	0	0	1	47.84	0	0	181	73	22.2826	2	1	1	1	1	4.52	135	42.1	93.9	29.8	319	12.6	41.5	133	17.4	11.7	37.3	0.16	6.4	0.84
399	1	44	2	1	0	0	0	1	0	0	0	1	8.07	3.23	3	1.39	2.28	38.9	62.6	0	0	1	0	14.64	0	0	176	85	27.4406	2	0	1	0	0	4.88	157	46.3	94.9	32.2	340	12.8	44.2	206	16.1	9.9	25.1	0.21	3.13	1.43
400	1	67	1	0	1	0	1	1	0	0	0	2	6.69	2.89	3	1.53	2.69	43.1	67.7	0	0	1	0	15.95	0	0	182	85	25.6612	2	1	1	0	1	3.86	135	39.8	103.2	35	339	12.1	45.8	144	16.6	11	32.4	0.16	3.97	1.42
401	1	51	2	1	0	0	1	1	1	0	0	3	5.62	2.47	3	1.58	3.33	52.5	77.5	1	0	1	1	47.81	0	0	170	66	22.8374	2	0	1	0	0	5.02	153	47.6	94.7	30.5	322	13.8	47	205	16.7	12	39.3	0.25	6.49	1.71
402	1	71	2	1	0	0	0	1	1	0	0	2	4.14	2.09	3	1.39	2.66	47.5	72.5	0	0	1	1	31.22	0	0	176	81	26.1493	0	1	0	0	0	4.41	135	42	95.4	30.7	322	12.9	43.3	154	16.9	11.4	34.7	0.18	3.39	0.97
403	1	62	1	1	0	0	1	0	0	0	0	1	4.99	2.33	3	1.24	2.48	50.2	75.2	0	0	1	1	29.95	1	0	172	70	23.6614	0	1	1	0	1	3.54	106	32.1	90.5	30	331	12.7	40.5	133	17	11.1	34.7	0.15	5.95	1.33
404	1	45	3	1	0	0	1	1	1	0	0	3	3.98	2.11	3	2.14	3.57	40.1	64.1	1	0	0	1	51.14	0	0	172	64.9	21.9375	2	0	1	0	0	4.82	153	47.8	99.2	31.7	319	13.3	46.3	235	16.8	11.1	31.4	0.26	6.6	1.35
405	1	52	1	1	0	0	1	0	1	0	0	2	4.1	2.12	3	1.58	2.39	34	56.4	0	0	1	1	26.08	1	0	175	67	21.8776	2	1	0	0	1	5.67	174	51.5	90.8	30.7	338	12	39.7	230	11.2	10.3	27	0.24	6.57	1.25
406	1	72	1	1	0	0	1	1	0	1	0	2	2.85	1.56	3	1.84	3.44	46.4	71.2	0	0	1	1	48.43	1	0	170	90	31.1419	0	0	1	0	0	4.39	140	43.4	99	31.9	322	12.5	43.7	171	16.6	10.4	28.2	0.18	7.19	2.41
407	1	65	3	0	1	0	1	1	1	0	0	3	1.64	1.21	3	2.61	4.25	38.6	62.4	0	0	0	1	21.92	0	0	165	74	27.1809	0	0	1	0	0	4.47	152	46	103.1	34.1	331	12.1	43.9	217	16	9.2	19.9	0.2	6.4	1.67
408	1	69	2	1	0	0	1	1	1	0	0	3	3.4	1.87	3	2.03	3.21	36.9	60.2	0	1	0	1	30.9	1	0	172	76	25.6896	2	1	1	1	0	3.51	111	33.7	96	31.6	329	12	42	213	10.7	10	24.2	0.21	5.44	1.32
409	1	69	2	1	0	0	1	1	1	0	0	3	8.55	3.3	3	1.3	2.7	51.8	76.8	0	0	0	1	21.61	0	0	168	83	29.4076	0	1	1	1	1	4.75	142	43	90.5	29.8	330	12.5	40	197	16.3	10	27.1	0.2	4.93	0.87
410	0	76	1	1	0	0	1	0	0	0	0	1	9.43	3.51	3	2.28	3.99	42.9	67.4	0	0	1	1	30.06	1	0	165	62	22.7732	0	1	1	0	1	4.53	141	42.8	94.4	31	328	13.4	44.7	210	16.2	11.6	36.4	0.24	6.87	1.64
411	1	69	1	1	0	0	1	1	1	0	0	3	5.19	2.49	3	1.13	1.66	31.6	53.2	1	0	1	1	41.13	1	0	168	83	29.4076	0	1	1	1	1	4.75	142	43	90.5	29.8	330	12.5	40	197	16.3	10	27.1	0.2	4.93	0.87
412	0	67	1	1	0	0	1	0	1	0	0	2	5.28	2.45	3	1.5	2.46	39.1	62.9	0	0	1	1	38.67	1	0	155	59.2	24.641	0	1	1	0	0	5.09	144	44.7	87.9	28.4	323	14	43.2	192	16.2	10.9	33.1	0.21	4.87	2.3
413	1	69	3	1	0	0	1	1	1	1	0	3	6.65	2.89	3	2.37	4.37	45.6	70.5	1	0	0	1	51.91	0	0	167	64	22.9481	2	1	1	0	0	4.7	136	43	91.1	29	317	13.4	43	147	16.4	11.9	39.2	0.18	3.95	0.47
414	1	37	1	1	0	0	1	0	1	0	0	1	9.47	3.51	3	2.37	3.73	36.4	59.5	1	0	1	1	47.93	0	0	190	80	22.1607	2	0	0	1	0	6.29	138	45.4	72.1	21.9	303	15.3	39.3	227	15.4	11.2	38.4	0.26	10.32	2.86
415	1	69	2	1	0	0	1	1	1	1	0	3	4.3	2.01	3	1.57	3.93	60	84	0	0	1	1	22.85	0	0	167	64	22.9481	2	1	1	0	0	4.7	136	43	91.1	29	317	13.4	43	147	16.4	11.9	39.2	0.18	3.95	0.47
416	1	74	1	1	0	0	1	1	1	0	0	3	7.26	2.7	3	1.7	4.12	58.8	83	0	0	1	1	20.57	1	0	172	74.8	25.2839	2	1	0	0	0	4.45	137	42.2	94.8	30.7	324	12.5	41.6	302	16.3	10.8	31.5	0.33	7.84	1.83
417	0	76	1	1	0	0	1	0	1	1	0	2	5.81	2.49	3	1.74	3.73	53.4	78.3	0	0	1	1	26.86	1	0	160	60	23.4375	0	1	1	0	1	3.73	120	36.5	97.8	32.2	329	14.6	50.6	206	16.2	8.8	18.7	0.18	5.93	0.88
418	1	81	1	1	0	0	1	1	1	0	0	3	4.76	2.29	3	1.39	2.73	49.2	74.2	0	0	1	0	16.75	1	0	170	52.5	18.1661	2	0	0	0	0	4.34	149	44.6	102.6	34.4	335	13.3	48.2	122	16.4	10.5	28.6	0.13	4.17	0.89
419	0	88	3	1	0	0	1	1	1	1	1	3	3.67	2.01	3	2.49	3.93	36.6	59.8	0	0	0	1	57.73	0	0	155	68	28.3039	0	0	0	1	1	4.27	120	39.4	92.2	28	304	13.8	44.9	173	16.7	10.6	30.9	0.18	6.01	1.5
420	0	85	1	1	0	0	1	1	0	1	0	2	8.18	3.18	2	2.78	5.46	49.1	74.1	0	0	1	0	18.51	0	0	160	65	25.3906	0	1	1	1	0	4.74	145	44.5	93.8	30.5	325	12.6	41.8	189	16.3	9.5	23.4	0.18	7.09	1.85
421	1	30	1	1	0	0	1	1	1	0	0	3	5.24	2.46	3	1.71	2.78	38.3	61.9	0	0	1	1	37.85	0	0	170	67	23.1834	2	0	0	1	0	4.65	142	43	92.5	30.5	329	12.4	40.3	265	16.1	10.1	25.6	0.27	5.39	1.48
422	1	72	2	1	0	0	1	1	1	0	0	3	3.75	1.9	3	1.44	3.03	52.4	77.4	1	0	1	1	34.17	1	0	170	70	24.2215	0	0	0	1	1	4.27	141	43.6	102.1	33	324	12.3	44.4	109	17.5	13.6	49.8	0.15	3.72	0.61
423	1	72	3	1	0	0	1	1	1	0	0	3	3.68	1.99	3	1.99	3.71	46.3	71.2	1	0	0	1	55	0	0	170	70	24.2215	0	0	0	1	1	4.27	141	43.6	102.1	33	324	12.3	44.4	109	17.5	13.6	49.8	0.15	3.72	0.61
424	1	64	1	1	0	0	1	1	1	0	0	3	2.91	1.65	3	2.06	3.35	38.3	62	0	0	1	1	33.88	0	0	170	66	22.8374	2	1	1	0	0	4.84	144	45	93	29.7	319	13	42.6	234	16.5	11.4	36.3	0.27	4.22	1.17
425	0	76	1	1	0	0	0	0	1	0	0	1	9.14	3.39	3	1.79	2.85	37	60.3	0	0	1	1	64.53	0	0	158	75	30.0433	0	0	0	0	0	3.03	92	27.9	92	30.3	330	12.5	40.6	143	16.7	9.6	24.8	0.14	4.71	1.16
426	0	76	3	1	0	0	0	0	1	0	0	1	4.73	2.31	3	2.2	3.91	43.8	68.4	0	0	0	1	46.06	1	0	158	75	30.0433	0	0	0	0	0	3.03	92	27.9	92	30.3	330	12.5	40.6	143	16.7	9.6	24.8	0.14	4.71	1.16
427	0	69	2	1	0	0	1	1	0	0	0	2	4.82	2.2	3	1.32	2.75	51.9	76.9	0	0	1	1	39.9	0	0	158	60	24.0346	0	1	1	0	1	4.06	117	37.1	91.4	28.8	315	12.4	41.1	190	11.5	10.3	27.3	0.2	5.3	1.35
428	1	56	3	1	0	0	1	1	1	0	0	3	5.89	2.56	3	1.38	3.42	59.6	83.7	0	0	0	1	31.98	0	0	168	85	30.1162	2	1	0	1	0	4.02	139	41.3	102.7	34.6	337	13.7	49	124	16.5	10.4	28.8	0.13	5.04	0.84
429	1	72	1	1	0	0	1	0	1	0	1	3	5.18	2.26	3	1.52	3.1	51.1	76.1	0	0	1	1	47.74	1	0	172	77	26.0276	1	1	1	0	0	4.71	148	43.7	92.9	31.3	338	12.1	39.3	227	16.1	9.2	20	0.21	4.5	1.25
430	1	69	1	1	0	0	1	1	1	0	0	3	6.3	2.53	3	0.95	2.59	63.3	86.6	0	0	1	0	10.4	1	0	168	55	19.487	2	1	1	0	1	4.59	154	46.1	100.4	33.5	333	12.6	45	160	16.05	10.2	26.9	0.16	5.53	1.58
431	1	75	3	1	0	0	1	1	1	0	0	3	3.4	1.87	3	2.05	3.99	48.6	73.6	0	0	0	0	19.39	0	0	178	82.5	26.0384	0	1	1	1	1	3.71	104	32.7	88.2	28.2	319	13.1	40.8	209	16.5	12	41.3	0.25	6.81	1.4
432	1	70	2	1	0	0	1	1	0	0	0	2	3.98	1.93	3	1	2.67	62.5	85.9	0	0	1	0	13.12	0	0	179	82	25.5922	1	1	0	0	1	5.13	160	48.4	94.5	31.2	331	12.8	42.6	222	16.4	10.2	27.7	0.23	6.25	2.11
433	0	60	3	1	0	0	1	1	1	1	0	3	1.74	1.21	3	1.85	3.04	39	62.8	1	0	0	1	62.33	0	0	164	56.1	20.8581	0	1	1	0	1	4.26	128	38.6	90.7	30	331	12.8	41	199	16.2	9.3	22.6	0.19	5.05	1.47
434	0	87	1	1	0	0	0	1	1	0	0	2	6.33	2.81	3	1.53	2.28	32.6	54.5	0	0	0	1	21.91	0	0	160	64	25	0	0	0	0	0	4.22	124	39.3	93.2	29.5	316	13	42.6	203	16.4	10.9	32.8	0.22	6.17	1.84
435	1	72	3	1	0	0	1	0	1	0	0	2	5	2.43	3	2.74	5.1	46.3	71.2	0	0	0	1	21.65	0	0	173	80	26.7299	1	1	1	0	1	4.62	147	45	97.5	31.8	326	13.6	46.9	157	16.9	11.8	39.2	0.19	4.67	0.67
436	1	56	3	1	0	0	1	1	1	1	0	3	4.72	2.35	3	2.26	4.19	46.2	71	0	0	0	0	11.59	0	0	172	74	25.0135	2	1	0	1	0	5.51	172	52.5	95.3	31.3	328	13.3	44.6	260	16.3	9.2	21	0.24	14.64	2.85
437	0	87	2	1	0	0	0	1	1	0	0	2	5.24	2.51	3	1.61	2.46	34.4	57	0	0	0	0	16.37	0	0	160	64	25	0	0	0	0	0	4.22	124	39.3	93.2	29.5	316	13	42.6	203	16.4	10.9	32.8	0.22	6.17	1.84
438	0	77	2	1	0	0	1	1	1	0	0	3	2.97	1.64	3	1.06	2.37	55.4	80.1	1	0	1	1	25.93	1	0	158	65	26.0375	0	1	1	0	1	3.3	103	32.1	97.4	31.1	319	14.3	49.3	127	16.7	9.6	22.5	0.12	5.81	2.17
439	0	77	3	1	0	0	1	1	1	0	0	3	2.48	1.52	3	1.58	3.34	52.7	77.6	0	0	0	1	20.9	0	0	158	65	26.0375	0	1	1	0	1	3.3	103	32.1	97.4	31.1	319	14.3	49.3	127	16.7	9.6	22.5	0.12	5.81	2.17
440	1	56	1	1	0	0	1	1	1	1	0	3	3.35	1.74	3	1.37	2.59	47.3	72.2	0	0	1	1	39.45	1	0	172	74	25.0135	2	1	0	1	0	5.51	172	52.5	95.3	31.3	328	13.3	44.6	260	16.3	9.2	21	0.24	14.64	2.85
441	0	87	3	1	0	0	0	1	1	0	0	2	3.13	1.79	3	1.87	3.25	42.5	66.9	0	0	0	1	38	0	0	160	64	25	0	0	0	0	0	4.22	124	39.3	93.2	29.5	316	13	42.6	203	16.4	10.9	32.8	0.22	6.17	1.84
442	0	78	2	1	0	0	0	1	1	0	0	2	2.55	1.46	3	1.62	3.11	47.7	72.7	0	0	1	1	23.57	0	0	148	49	22.3703	0	1	1	0	0	3.82	113	35.6	93.3	29.7	318	13.3	43.6	124	16.5	14.3	56.2	0.18	5.43	0.75
443	1	58	2	1	0	0	0	1	1	0	0	2	9.82	3.58	3	1.55	3.19	51.3	76.2	0	1	0	0	13.53	0	0	160	69	26.9531	0	1	1	0	1	5.77	170	52.2	90.4	29.5	326	12.8	40.6	220	16.3	10.8	31.1	0.24	5.32	1.09
444	1	67	2	1	0	0	0	1	0	0	0	1	6.6	2.67	3	0.89	2.28	61.1	84.8	0	0	1	0	17.76	0	0	172	74	25.0135	1	1	0	1	1	4.93	146	45	91.4	29.6	324	12.9	42.2	255	16.4	9.6	23.4	0.25	10.14	2.31
445	1	72	1	1	0	0	1	0	1	0	0	2	4.8	2.31	3	1.72	3.25	47.2	72.1	0	0	0	0	16.4	1	0	170	55	19.0311	2	0	1	0	0	4.53	106	34.3	75.7	23.4	310	18.3	48.7	235	15.9	9.2	22.9	0.22	4.85	1.02
446	1	58	3	1	0	0	0	1	1	0	0	2	2.87	1.71	3	2.26	3.17	28.8	49.2	0	0	0	1	35.78	0	0	160	69	26.9531	0	1	1	0	1	5.77	170	52.2	90.4	29.5	326	12.8	40.6	220	16.3	10.8	31.1	0.24	5.32	1.09
447	0	84	1	1	0	0	1	1	1	0	0	3	5.21	2.44	3	2.07	3.35	38.2	61.8	0	0	1	1	30.8	1	0	164	50	18.5901	0	0	1	0	1	4.47	128	40.4	90.3	28.7	318	13.5	44.1	222	16.4	9	20.5	0.2	13.77	0.56
448	0	52	1	1	0	0	1	0	0	0	0	1	4.77	2.16	3	1.12	2.22	49.3	74.3	0	0	1	1	46.18	1	0	164	69	25.6544	0	0	0	1	1	4.96	141	44.7	90.1	28.4	315	12.9	41.9	223	16.8	12.4	43.9	0.28	5.04	1.55
449	1	65	1	1	0	0	1	1	1	0	0	3	4.62	2.29	3	2.01	3.31	39.2	63.1	0	0	1	1	20.77	1	0	170	55	19.0311	1	1	0	0	0	4.42	138	42.5	96.1	31.3	326	13.5	45.8	265	16.8	10.7	31	0.28	4.7	1.23
450	1	69	2	1	0	0	1	1	1	0	0	3	2.7	1.54	3	1.3	2.55	49	74	0	0	1	1	41.52	1	0	170	63	21.7993	2	1	0	1	0	3.71	113	36.1	97.2	30.4	312	12.9	44.3	196	16.2	9.4	22.2	0.18	5.97	1.25
451	1	65	3	1	0	0	1	1	1	0	0	3	3.94	2.06	3	2.09	4.05	48.3	73.3	1	0	0	1	32.45	1	0	170	55	19.0311	1	1	0	0	0	4.42	138	42.5	96.1	31.3	326	13.5	45.8	265	16.8	10.7	31	0.28	4.7	1.23
452	0	74	2	1	0	0	1	1	1	1	1	3	6.56	2.62	3	0.96	2.29	57.9	82.3	1	1	1	1	35.75	1	0	160	55	21.4844	0	0	1	0	1	4.08	122	37.4	91.6	29.9	326	12.7	42.3	194	16.4	10.6	29.2	0.21	5.05	2.09
453	0	70	2	1	0	0	1	1	1	1	0	3	5.38	2.52	3	1.67	2.92	42.9	67.4	0	0	1	0	17.31	0	0	162	62	23.6244	0	1	0	1	0	3.13	96	29.3	93.9	30.8	328	12.7	43.4	198	16.8	11.2	35.3	0.22	4.64	1.03
454	1	61	1	1	0	0	1	1	0	0	0	2	3.45	1.8	3	2.35	3.8	38.1	61.6	1	0	1	1	50.3	1	0	160	70	27.3437	2	1	1	0	0	4.91	142	44.1	89.8	28.9	322	13.2	41.7	232	16.2	11.7	38.2	0.27	3.24	1.28
455	0	74	3	1	0	0	1	1	1	1	1	3	2.43	1.43	3	1.64	3.55	53.6	78.5	1	0	0	1	47.41	1	0	160	55	21.4844	0	0	1	0	1	4.08	122	37.4	91.6	29.9	326	12.7	42.3	194	16.4	10.6	29.2	0.21	5.05	2.09
456	1	62	2	0	1	0	1	1	1	1	0	3	6.43	2.67	3	1.87	4.4	57.5	82	0	0	1	1	25.27	1	0	172	62	20.9573	2	1	0	0	1	4.26	136	42.2	99.1	32	323	13.5	48.8	107	17.2	11.5	36.2	0.12	9.41	1.09
457	1	62	1	0	1	0	1	1	1	1	0	3	9.91	3.59	3	3.13	5.23	40.1	64.1	0	0	1	1	39.53	1	0	172	62	20.9573	2	1	0	0	1	4.26	136	42.2	99.1	32	323	13.5	48.8	107	17.2	11.5	36.2	0.12	9.41	1.09
458	1	75	1	1	0	0	1	0	0	0	0	1	6.57	2.78	3	1.45	2.77	47.4	72.4	0	0	0	1	40.82	1	0	165	63	23.1405	1	1	1	0	0	4.81	153	46.8	97.3	31.9	328	12.9	44.2	139	16.8	11.7	36.3	0.16	7.43	1.21
459	1	66	3	1	0	0	1	0	1	0	0	2	6.3	2.78	3	2.2	4.34	49.3	74.3	0	0	0	1	41.43	0	0	167	79	28.3266	1	0	1	1	0	4.76	146	44.6	93.8	30.7	327	12.3	40.7	206	16.2	9.7	24	0.2	4.68	0.96
460	1	59	2	1	0	0	1	1	1	1	0	3	3.6	1.92	3	1.72	2.53	32.3	54.1	0	0	1	0	19.3	0	0	165	65	23.8751	2	0	1	0	0	4.48	126	39.8	88.8	28.2	318	14.7	45.9	186	16.9	11.3	35.7	0.21	6.19	0.91
461	1	78	1	1	0	0	1	0	1	0	0	2	5.72	2.61	3	2.92	4.45	34.5	57.1	0	0	1	1	31.35	0	0	180	88	27.1605	1	0	0	0	0	4.09	132	39.8	97.5	32.3	331	12.4	44.2	210	15.8	9	17.1	0.19	7.8	2.33
462	1	78	3	1	0	0	1	0	1	0	0	2	3.95	1.92	3	1.57	4.27	63.3	86.5	0	0	0	0	14.76	1	0	180	88	27.1605	1	0	0	0	0	4.09	132	39.8	97.5	32.3	331	12.4	44.2	210	15.8	9	17.1	0.19	7.8	2.33
463	1	51	1	1	0	0	1	0	0	0	0	1	9.63	3.47	3	1.09	2.13	48.9	73.8	0	0	0	0	7.56	0	0	173	76	25.3934	2	0	0	0	0	5.27	144	46.3	87.8	27.4	312	14.2	43.9	194	16.1	11.8	40.5	0.23	6.37	2.17
464	0	51	3	1	0	0	1	1	1	0	0	3	3.33	1.85	3	2.89	4.64	37.7	61.1	0	0	0	1	71.01	1	0	164	65	24.1672	0	0	1	0	0	4.39	129	39.3	89.3	29.4	329	13.1	40.9	237	16.1	9.3	22	0.22	10.73	0.77
465	0	64	1	1	0	0	1	0	1	0	0	2	7.42	3.06	3	1.9	2.97	36.2	59.3	0	0	1	0	9.21	0	0	158	57	22.8329	0	0	1	1	0	4.62	139	41.4	89.7	30	334	12.9	40.7	172	17	12	39.8	0.21	7.13	1.18
466	0	55	3	1	0	0	1	0	1	0	0	2	5.79	2.59	3	1.41	2.99	53	77.9	0	0	0	0	14.6	0	0	160	70	27.3437	0	0	1	0	0	3.93	126	38.1	96.9	32.1	331	12.3	44.4	148	13.9	11.1	33.1	0.16	4.48	1.09
467	1	75	1	1	0	0	1	1	1	1	0	3	4.8	2.36	3	2.35	3.56	34	56.4	0	0	1	0	12.78	1	0	165	64	23.5078	2	0	1	1	0	4.07	132	39.4	96.9	32.3	334	12.8	43.9	266	16	10	25.1	0.27	5.28	1.28
468	0	55	1	1	0	0	1	0	1	0	0	2	3.9	1.93	3	1.16	2.31	50	75	1	0	1	1	41.09	0	0	160	70	27.3437	0	0	1	0	0	3.93	126	38.1	96.9	32.1	331	12.3	44.4	148	13.9	11.1	33.1	0.16	4.48	1.09
469	1	75	3	1	0	0	1	1	1	1	0	3	2.43	1.41	3	1.42	3.1	54.2	79	1	0	0	1	57.18	1	0	165	64	23.5078	2	0	1	1	0	4.07	132	39.4	96.9	32.3	334	12.8	43.9	266	16	10	25.1	0.27	5.28	1.28
470	1	75	2	1	0	0	1	1	1	1	0	3	3.69	1.99	3	1.88	2.77	32.1	53.9	1	0	1	1	20.31	1	0	165	64	23.5078	2	0	1	1	0	4.07	132	39.4	96.9	32.3	334	12.8	43.9	266	16	10	25.1	0.27	5.28	1.28
471	0	68	1	1	0	0	1	0	1	0	0	2	5.68	2.63	3	2.34	3.35	30.1	51.2	0	0	1	1	39.8	0	0	165	56	20.5693	0	1	1	0	0	4.22	135	40.3	95.5	32	336	11.8	39.6	222	16.5	10.8	31.7	0.24	5.79	0.98
472	1	62	3	1	0	0	0	0	1	0	0	1	3.12	1.78	3	2.41	4.25	43.2	67.7	0	0	0	1	26.61	0	0	171	65	22.2291	2	1	1	0	0	4.73	146	45.1	95.4	30.9	324	12.9	43.5	169	16.4	10.2	26.9	0.17	4.33	0.95
473	1	63	1	1	0	0	1	0	0	0	0	1	7.14	3.01	3	1.84	3.24	43	67.5	0	0	1	0	11.2	0	0	172	72	24.3375	2	0	0	0	1	4.69	154	46.2	98.6	32.9	334	13	46.6	212	16.7	9.7	24.1	0.21	6.12	1.32
474	1	56	3	1	0	0	1	1	1	1	0	3	4.38	2.23	3	2.03	3.59	43.4	67.9	0	1	0	1	29.19	0	0	169	85	29.7609	0	0	1	0	0	5.39	171	50.7	94.1	31.7	337	12.6	41.7	258	16.3	10.8	31.2	0.28	15.64	1.53
475	1	62	2	1	0	0	1	1	1	0	0	3	3.32	1.74	3	0.83	1.86	55.7	80.3	1	0	0	1	20.28	0	0	167	60	21.5139	2	0	1	0	1	4.53	144	45.8	101.1	31.8	315	12.6	46.1	143	16.5	12.3	41.9	0.18	9.96	2.82
476	1	58	2	1	0	0	0	1	1	0	0	2	7.68	2.92	3	1.03	2.68	61.7	85.3	0	0	1	0	11.91	0	0	175	83	27.102	2	0	1	1	1	4.5	148	45.7	101.6	32.9	324	12	45.1	201	11.7	10.5	28.7	0.21	6.83	2.22
477	1	77	3	1	0	0	1	1	1	1	0	3	2.6	1.6	3	1.84	2.91	36.6	59.8	0	0	0	0	13.1	0	0	172	65	21.9713	1	1	1	0	0	3.16	100	30.5	96.5	31.7	329	13	44.4	157	16.2	9.5	22.7	0.15	6.86	0.67
478	0	60	2	1	0	0	1	1	1	0	0	3	6.35	2.71	3	1.34	2.56	47.7	72.7	1	0	1	1	37.82	1	0	155	60	24.974	0	0	1	1	0	4.26	136	40.9	96	31.9	332	11.9	40.1	244	16.1	9.1	19.3	0.22	4.7	1.31
479	0	60	1	1	0	0	1	1	1	0	0	3	14	4.14	3	1.41	2.8	49.7	74.7	1	0	1	1	23.07	0	0	155	60	24.974	0	0	1	1	0	4.26	136	40.9	96	31.9	332	11.9	40.1	244	16.1	9.1	19.3	0.22	4.7	1.31
480	1	70	2	1	0	0	1	1	0	1	0	2	8.35	3.11	3	0.95	2.16	56	80.6	1	0	1	0	15.4	0	0	165	65	23.8751	1	1	1	0	0	4.77	147	45.1	94.6	30.8	326	13.7	45.5	157	16.9	13	47.6	0.2	3.15	0.87
481	1	67	3	1	0	0	1	0	1	0	0	2	5.52	2.48	3	2.18	4.6	52.5	77.5	0	0	0	1	29.29	0	0	178	105	33.1398	1	0	1	1	0	4.25	135	40.8	96.1	31.7	330	12.7	44.1	217	16.6	11.6	36.1	0.25	11.27	1.76
482	1	43	3	1	0	0	1	1	1	1	1	3	5.08	2.46	3	1.9	3.42	44.4	69	0	0	0	1	29.71	0	0	173	85	28.4005	2	0	0	1	0	5.05	160	48.1	95.3	31.6	332	12.9	43.1	331	15.9	9.2	20.4	0.31	6.96	2.56
483	1	75	2	1	0	0	1	1	0	0	0	2	2.81	1.57	3	1.33	2.54	47.5	72.4	0	0	0	1	26.32	0	0	180	80	24.6914	1	1	0	0	0	4.78	151	47	98.4	31.6	321	13.3	46.1	155	16.5	12	38.9	0.19	6.6	1.89
484	1	53	1	1	0	0	1	0	1	1	0	2	9.03	3.41	3	2.27	3.41	33.3	55.5	1	0	1	0	15.51	0	0	169	78	27.31	2	1	0	0	0	4.71	146	44.7	95	31.1	327	13.5	46.3	205	16.7	12.1	40	0.25	7.97	1.87
485	1	69	2	1	0	0	0	1	1	0	0	2	7.11	2.92	3	0.92	1.75	47.5	72.5	0	0	1	0	18.69	1	0	178	86	27.143	2	1	1	0	1	5.08	159	47.5	93.5	31.3	335	12.3	42.6	175	13.5	11.3	35.4	0.2	8.14	1.97
486	1	59	3	1	0	0	1	1	1	0	0	3	5.88	2.62	3	1.81	3.94	54	78.8	1	0	0	1	36.14	1	0	178	55	17.3589	2	0	0	0	0	4.66	160	48.5	104	34.3	330	13.5	49.7	265	16.2	9.5	22.2	0.25	7.39	1.32
487	0	67	1	0	1	0	1	1	1	0	0	3	5.41	2.49	3	1.84	3.02	39	62.8	0	0	1	1	52.51	1	0	160	65	25.3906	0	1	1	1	1	5.28	146	45.3	85.8	27.6	321	13.4	40.4	156	16.9	12.4	43	0.19	5.3	1.15
488	0	78	3	1	0	0	1	0	1	0	0	2	6.13	2.68	3	1.31	2.92	55.1	79.8	1	0	0	1	49.9	1	0	155	75	31.2175	0	0	1	1	1	4.52	139	42.3	93.4	30.7	329	12.9	42.6	212	16.2	8.2	14.8	0.17	4.29	1.34
489	1	61	3	1	0	0	1	0	1	0	0	2	5.79	2.67	3	2.37	4	40.6	64.7	1	0	0	1	51.03	0	0	170	83	28.7197	2	0	1	1	0	5.43	166	50	92.1	30.6	332	13.3	42.8	209	16.5	13.4	49.4	0.28	9.33	2.15
490	0	78	1	1	0	0	1	0	1	0	0	2	4.89	2.4	3	1.58	3	47.5	72.4	0	0	1	0	6.23	1	0	155	75	31.2175	0	0	1	1	1	4.52	139	42.3	93.4	30.7	329	12.9	42.6	212	16.2	8.2	14.8	0.17	4.29	1.34
491	0	50	2	0	1	0	1	1	0	0	0	2	1.91	1.3	3	1.42	2.62	45.8	70.6	0	0	1	1	21.59	0	0	158	58	23.2335	0	0	1	0	0	3.71	113	35.9	96.8	30.4	315	17.4	59	204	16.3	10.2	28.3	0.21	7.08	0.93
492	1	67	3	1	0	0	1	1	1	1	0	3	2.93	1.69	3	1.56	2.91	46.2	71.1	0	0	0	1	43.43	1	0	178	69.5	21.9354	2	1	0	0	1	4.19	132	41.3	98.7	31.5	319	13.6	47.1	218	16.3	10.4	28.3	0.23	5.71	1.31
493	1	67	2	1	0	0	1	1	1	1	0	3	3.76	1.99	3	0.98	1.82	46	70.8	0	0	1	0	15.29	1	0	178	69.5	21.9354	2	1	0	0	1	4.19	132	41.3	98.7	31.5	319	13.6	47.1	218	16.3	10.4	28.3	0.23	5.71	1.31
494	1	72	2	1	0	0	0	1	1	0	0	2	3.41	1.92	3	2.18	3.3	34	56.4	0	0	1	1	20.47	0	0	170	60	20.7612	2	1	1	0	0	3.91	125	36.2	92.6	31.9	345	13	44	309	16.3	12	40.4	0.37	11.81	0.73
495	0	65	1	1	0	0	1	0	1	0	0	2	5.22	2.47	3	2.5	3.89	35.7	58.7	0	0	1	1	36.69	1	0	152	50	21.6413	0	0	1	0	1	4.74	145	43.3	91.4	30.6	334	12.8	41.2	221	16.6	10.8	32.2	0.24	4.96	1.29
496	1	78	2	1	0	0	1	1	1	0	0	3	4.04	1.97	3	1.21	2.7	55.3	80	1	0	1	1	34.26	1	0	175	61	19.9184	2	1	0	0	0	4.05	135	38.8	95.8	33.3	348	12.8	44.7	197	9.1	9	16.4	0.18	6.14	1.1
497	1	63	2	0	1	0	0	1	0	0	0	1	5.06	2.35	3	1.67	3.07	45.6	70.4	0	0	1	1	40.45	1	0	173	68	22.7204	2	1	1	0	1	4.57	146	44	96.4	32	332	12.9	43.8	190	16.5	10.2	27.5	0.19	6.29	1.75
498	1	68	3	1	0	0	1	1	1	0	0	3	5.63	2.56	3	1.55	2.93	47.1	72	1	0	0	1	67.88	0	0	174	62.5	20.6434	2	0	1	0	1	3.59	120	36.4	101.6	33.5	330	12.5	46.3	138	16.8	12.5	45.1	0.17	8.12	1
499	1	68	2	1	0	0	1	1	1	0	0	3	5.09	2.47	3	2.64	3.67	28	48.2	0	0	1	0	8.65	1	0	174	62.5	20.6434	2	0	1	0	1	3.59	120	36.4	101.6	33.5	330	12.5	46.3	138	16.8	12.5	45.1	0.17	8.12	1
500	1	56	2	1	0	0	0	1	1	0	0	2	2.73	1.54	3	1.14	2.59	55.9	80.6	0	0	1	0	17.69	0	0	165	60	22.0386	2	1	0	0	0	4.75	148	46	96.9	31.2	322	12.5	42.8	280	16.4	9.9	25.2	0.28	9.14	1.11
501	1	53	1	1	0	0	1	1	0	0	0	2	8.82	3.37	3	2.1	3.67	42.9	67.4	0	0	1	0	13.79	1	0	180	77.5	23.9198	2	1	1	0	0	4.56	154	46	100.8	33.8	336	12.5	45.9	196	17	11.3	35.6	0.22	7.3	2.53
502	1	63	2	1	0	0	1	1	1	0	0	3	7.22	3	3	1.57	2.89	45.9	70.7	0	0	0	0	15.48	0	0	168	65	23.03	2	1	1	1	0	3.84	121	37.9	98.8	31.6	319	13.8	48.2	206	16.3	10.9	32.4	0.23	5.54	1.14
503	1	65	2	1	0	0	1	1	0	0	0	2	4.8	2.37	3	1.08	1.94	44.2	68.9	0	0	1	0	11.92	0	0	160	72.5	28.3203	0	1	0	1	0	4.61	142	42.6	92.4	30.7	332	12.8	41.7	325	16.4	10.1	28.2	0.33	6.27	1.16
504	0	70	2	1	0	0	1	1	1	0	0	3	4.25	2.15	3	1.82	2.76	34.3	56.8	0	0	1	1	27.18	0	0	156	65	26.7094	0	1	1	0	0	4.47	126	39.1	87.5	28.3	323	13.9	43.1	129	16.6	11.8	38.9	0.15	5.58	0.73
505	0	67	3	1	0	0	0	0	1	0	0	1	3.93	2.09	3	1.66	2.7	38.5	62.2	0	0	0	1	33.34	0	0	150	60	26.6667	0	1	1	1	0	3.37	104	32.4	96.2	30.7	320	16.1	54.9	291	16	8.4	15.7	0.24	7.79	1.01
506	1	63	3	1	0	0	1	1	1	0	0	3	4.24	2.19	3	3.1	5.1	39.2	63.1	0	0	1	1	50.23	1	0	168	65	23.03	2	1	1	1	0	3.84	121	37.9	98.8	31.6	319	13.8	48.2	206	16.3	10.9	32.4	0.23	5.54	1.14
507	1	79	2	1	0	0	1	1	1	0	0	3	3.57	1.9	3	2.11	4.24	50.2	75.2	0	0	1	1	24.83	0	0	170	70	24.2215	1	1	1	0	0	4.01	122	38.5	96	30.4	317	13.2	44.8	136	16.5	9.7	25.4	0.13	5.3	1.35
508	0	56	1	1	0	0	1	0	0	0	0	1	3.74	1.96	3	2.01	3.37	40.5	64.6	0	0	1	1	31.24	1	0	155	55	22.8928	0	1	0	1	0	4.56	97	32.6	71.5	21.2	297	18.8	47.1	301	15.6	8.8	20.4	0.27	5.05	1.54
509	0	73	1	1	0	0	1	0	1	0	0	2	3.55	1.87	3	1.91	3.45	44.6	69.3	1	0	1	1	26.32	1	0	170	70	24.2215	0	0	0	1	0	4.21	127	39.2	93.2	30.2	324	13.1	43.2	246	16.1	10.3	27.8	0.26	7.8	2.22
510	0	73	2	1	0	0	1	0	1	0	0	2	3.67	1.91	3	1.56	2.92	46.5	71.4	0	0	1	1	45.17	0	0	170	70	24.2215	0	0	0	1	0	4.21	127	39.2	93.2	30.2	324	13.1	43.2	246	16.1	10.3	27.8	0.26	7.8	2.22
511	0	73	3	1	0	0	1	0	1	0	0	2	2.58	1.58	3	2.45	4.22	41.9	66.2	0	0	0	1	35.24	1	0	170	70	24.2215	0	0	0	1	0	4.21	127	39.2	93.2	30.2	324	13.1	43.2	246	16.1	10.3	27.8	0.26	7.8	2.22
512	1	56	3	1	0	0	0	0	1	0	0	1	3.04	1.78	3	1.99	3.58	44.4	69.1	1	0	0	1	35.79	0	0	172	75	25.3515	2	1	0	0	0	5.19	153	46.36	89.8	29.5	328	12.7	41.3	240	10.5	9.3	20.3	0.22	7.85	2.97
513	0	88	2	1	0	0	1	1	1	0	0	3	6.54	2.79	3	1.17	2.01	42.1	66.5	0	0	1	0	17.64	1	0	158	45	18.026	0	0	1	0	1	3.51	105	33.1	94.5	29.9	316	13.2	45.3	165	16.5	12.8	44.8	0.21	15.99	0.37
514	0	62	3	1	0	0	1	0	1	0	0	2	2.91	1.72	3	1.82	2.77	34.2	56.7	1	0	0	1	38.99	1	0	155	58	24.1415	0	0	1	0	1	4.03	126	38.3	95.1	31.2	328	12.8	42.8	171	16.7	9.8	25	0.17	4.87	1.98
515	0	88	3	1	0	0	1	1	1	0	0	3	3.46	1.9	3	1.72	3.58	51.9	76.9	1	0	0	1	25.38	1	0	158	45	18.026	0	0	1	0	1	3.51	105	33.1	94.5	29.9	316	13.2	45.3	165	16.5	12.8	44.8	0.21	15.99	0.37
516	1	61	2	1	0	0	1	1	0	1	0	2	6.31	2.65	3	1.43	3.5	59	83.2	0	0	1	0	16.59	0	0	175	76	24.8163	2	1	1	1	0	4.19	134	39.3	93.8	32	341	12.3	40.8	244	15.8	8.2	13.9	0.2	8.77	1.47
517	0	67	3	1	0	0	0	0	1	0	0	1	6.07	2.65	3	1.46	3.19	54.2	79	0	0	0	0	11.29	0	0	155	59	24.5578	0	0	1	1	1	3.17	102	33.1	104.2	32.3	310	13.3	49	219	15.9	10	26	0.22	5.43	2.05
518	1	70	3	1	0	0	1	1	1	1	0	3	4.74	2.31	3	1.86	3	37.9	61.4	0	0	0	1	72.06	0	0	175	75	24.4898	2	0	1	0	1	4.38	137	41.1	93.8	31.2	333	12.8	42.4	221	16.2	9.6	23.2	0.21	4.66	1.23
519	0	74	1	1	0	0	1	0	1	0	0	2	6.03	2.56	3	2.43	4.72	48.5	73.5	0	0	1	1	61.56	1	0	160	56.8	22.1875	0	0	1	0	0	5.03	151	46.7	92.7	29.9	323	13.2	43.2	138	16.6	12.6	42.5	0.17	4.61	1.78
520	1	42	3	1	0	0	1	0	1	0	0	2	6.25	2.78	3	2.19	4.72	53.5	78.4	0	0	0	0	16.39	0	0	155	75	31.2175	2	0	0	0	0	4.96	153	46.5	93.7	30.8	328	13.4	44.2	291	16.3	10.4	27.6	0.3	10.67	2.82
521	1	45	2	1	0	0	0	1	1	0	0	2	6.18	2.77	3	1.58	2.68	40.9	65.1	1	0	1	1	37.5	0	0	176	95	30.6689	2	1	1	1	1	4.66	143	42.3	90.7	30.6	337	12.8	40.9	320	16.4	11	33.2	0.35	13.72	3.46
522	1	59	2	0	1	0	1	1	1	0	0	3	8.04	3.1	3	1.84	3.93	53.3	78.2	1	0	1	1	42.36	0	0	170	87	30.1038	2	0	1	1	0	4.55	154	45.3	99.6	33.8	339	12.3	44.4	199	16.3	9.2	20.9	0.18	7.56	0.98
523	1	70	2	1	0	0	1	1	1	0	0	3	7.34	2.98	3	2.21	4.1	46.2	71	0	1	0	0	19.68	0	0	170	83	28.7197	0	1	1	0	0	4.69	148	43.5	92.7	31.5	339	12.9	42	321	15.7	8.1	13.3	0.26	8.37	1.77
524	1	59	1	0	1	0	1	1	1	0	0	3	5.52	2.5	3	1.78	2.9	38.4	62.1	1	1	0	1	21.95	1	0	170	87	30.1038	2	0	1	1	0	4.55	154	45.3	99.6	33.8	339	12.3	44.4	199	16.3	9.2	20.9	0.18	7.56	0.98
525	1	40	2	0	1	0	1	1	1	0	0	3	4.5	2.21	3	1.55	3.37	54.1	78.9	0	0	1	1	27.23	0	0	165	71.7	26.3361	2	1	1	1	0	4.7	149	44.8	95.2	31.6	332	12.9	43.3	224	16	9.4	21.6	0.21	8.44	2.26
526	1	57	3	1	0	0	1	1	1	0	0	3	4.83	2.32	3	2.01	4.31	53.4	78.2	1	0	0	1	51.41	0	0	155	60	24.974	2	0	0	0	0	4.92	155	47.5	96.7	31.6	327	12.5	43.7	211	16.4	10.1	26.1	0.21	11.12	0.97
527	1	60	3	1	0	0	1	1	1	0	0	3	4.4	2.23	3	1.62	2.98	45.6	70.4	1	0	1	1	40.23	0	0	166	60	21.7738	2	1	0	0	0	4.59	145	44.7	97.5	31.6	324	12.3	42.2	183	16.3	10.9	32.5	0.2	5.72	1.7
528	1	69	3	1	0	0	1	1	1	1	0	3	5.96	2.7	3	1.98	3.62	45.2	69.9	0	0	0	1	35.08	1	0	170	50	17.301	2	1	0	0	1	3.65	110	33.8	92.4	30	325	12.9	42.2	182	16.3	9.9	25.2	0.18	5.8	0.84
529	0	78	2	1	0	0	1	1	1	0	0	3	5.46	2.54	3	1.06	2.04	47.9	72.9	0	0	1	1	26.59	1	0	156	60	24.6548	0	0	1	0	0	3.49	112	34.4	98.5	32.2	327	12.4	43.4	115	16.4	10.8	29.8	0.12	2.81	1.13
530	0	49	2	1	0	0	1	0	1	0	0	2	5.45	2.57	3	3.79	5.45	30.4	51.5	0	0	1	0	12.84	0	0	165	64.2	23.5813	0	1	0	0	1	4.1	102	32.7	79.7	25	313	14.4	40.2	378	15.6	8	13.4	0.3	4.89	1.02
531	0	71	2	1	0	0	1	1	1	0	0	3	5.54	2.58	3	2.07	3.08	32.9	55	1	0	1	0	15.74	0	0	163	56.7	21.3407	0	1	1	0	0	3.82	125	37.2	97.4	32.8	337	12.8	45.1	140	16.8	12.2	41.5	0.17	4.31	1.32
532	1	42	1	1	0	0	1	1	0	0	0	2	6.79	2.86	3	1.59	2.94	45.9	70.7	0	0	1	1	45.52	0	0	170	78	26.9896	2	0	0	1	0	5.29	159	48.5	91.6	30	328	12.2	39.4	264	16.1	9.7	23.4	0.26	7.06	1.92
533	1	42	2	1	0	0	1	1	0	0	0	2	6.33	2.77	3	1.46	2.32	37	60.3	0	0	1	1	22.36	0	0	170	78	26.9896	2	0	0	1	0	5.29	159	48.5	91.6	30	328	12.2	39.4	264	16.1	9.7	23.4	0.26	7.06	1.92
534	0	56	2	1	0	0	1	1	0	0	0	2	8.28	3.27	3	1.43	2.92	50.9	75.9	0	0	1	0	12.8	0	0	160	65	25.3906	0	0	0	1	0	3.97	91	31.5	79.3	22.8	288	18.3	51	396	15.8	9.7	25.9	0.39	5.65	1.28
535	1	70	1	1	0	0	1	1	1	0	0	3	7.14	2.9	3	2.08	4.12	49.5	74.5	0	0	1	1	42.67	0	0	175	59	19.2653	2	1	1	0	0	4.87	102	34.9	71.7	20.9	292	17.1	43.2	272	11.6	9.9	25.6	0.27	6.9	1.09
536	1	62	1	1	0	0	1	0	0	0	0	1	3.48	1.82	3	1.69	3.04	44.3	69	1	0	1	1	33.23	1	0	178	73	23.04	0	1	1	0	1	4.12	130	40.4	98.2	31.6	322	120.3	42.6	161	16.5	13.1	48.2	0.21	4.36	0.68
537	1	70	3	1	0	0	1	1	1	0	0	3	3.19	1.83	3	2.41	3.78	36.3	59.4	0	0	0	1	45.5	1	0	175	59	19.2653	2	1	1	0	0	4.87	102	34.9	71.7	20.9	292	17.1	43.2	272	11.6	9.9	25.6	0.27	6.9	1.09
538	1	61	1	1	0	0	1	0	1	0	0	2	6.64	2.73	3	1.56	3.4	54.2	79.1	0	0	1	1	26.86	0	0	170	65	22.4913	2	1	1	0	1	4.34	148	43.2	99.5	34.1	343	12.7	46	185	16.1	9.3	20.2	0.17	5.58	1.45
539	1	61	2	1	0	0	1	0	1	0	0	2	8.04	3.22	3	2.25	3.7	39.1	62.9	0	0	0	1	25.75	0	0	170	65	22.4913	2	1	1	0	1	4.34	148	43.2	99.5	34.1	343	12.7	46	185	16.1	9.3	20.2	0.17	5.58	1.45
540	0	56	2	1	0	0	1	1	1	1	0	3	3.81	2.01	3	2.11	3.93	46.4	71.3	0	0	1	0	8.68	1	0	160	63	24.6094	0	1	1	1	0	5.05	150	45	89.1	29.7	333	12.6	39.6	229	16	10.1	25.8	0.23	5.18	1.49
541	0	56	3	1	0	0	1	1	1	1	0	3	2.99	1.74	3	1.8	3.38	47	71.9	1	0	0	1	20.25	1	0	160	63	24.6094	0	1	1	1	0	5.05	150	45	89.1	29.7	333	12.6	39.6	229	16	10.1	25.8	0.23	5.18	1.49
542	1	66	1	1	0	0	1	1	0	0	0	2	4.9	2.3	3	1.68	2.76	39.1	63	0	1	0	1	42.95	1	0	165	74	27.1809	1	1	1	1	0	4.17	130	39.7	95.2	31.1	326	13	45.3	170	16.2	11.2	34.4	0.19	4.12	1
543	1	64	1	1	0	0	1	1	1	1	0	3	3.42	1.87	3	1.85	3.38	45.2	70	0	0	1	0	12.92	1	0	165	61.7	22.663	2	0	1	0	1	2.96	85	27.1	91.5	28.8	314	14.4	47.1	307	16.1	8.5	16.9	0.26	5.88	1.05
544	0	72	1	1	0	0	1	0	0	0	0	1	5.66	2.46	3	1.63	2.91	44	68.7	0	0	1	1	24.79	1	0	160	60	23.4375	0	0	1	1	0	4.24	123	38	89.7	28.9	323	13.5	43	164	16.1	13.1	48.9	0.22	5.23	1.84
545	1	62	2	0	1	0	1	1	1	0	0	3	4.49	2.26	3	2.86	4.27	33	55.1	0	1	0	1	25.19	0	0	165	72.5	26.6299	2	0	1	1	0	4.04	145	43.6	108	35.8	331	13.4	52.4	227	16.2	9.4	22.1	0.21	5.47	1.41
546	1	60	2	1	0	0	1	1	1	0	0	3	3.54	1.91	3	1.73	2.75	37	60.3	0	0	1	0	16.67	0	0	165	80	29.3848	2	0	1	1	1	4.78	144	45.3	95	30.1	317	13.1	44.9	293	16.2	10.4	29.2	0.3	15.58	0.73
547	1	49	1	1	0	0	1	1	1	0	0	3	4.19	2.03	3	1.2	2.1	42.6	67	0	0	0	1	59.67	1	0	172	80	27.0416	2	1	1	1	0	4.71	142	42.4	89.9	30.1	335	14.2	45.2	254	15.8	9	18.8	0.23	5.22	1.51
548	1	49	2	1	0	0	1	1	1	0	0	3	3.34	1.82	3	1.35	2.26	40	64	0	0	1	1	23.21	0	0	172	80	27.0416	2	1	1	1	0	4.71	142	42.4	89.9	30.1	335	14.2	45.2	254	15.8	9	18.8	0.23	5.22	1.51
549	1	52	2	1	0	0	1	1	1	0	0	3	3.1	1.75	3	1.47	2.82	47.6	72.6	1	0	1	1	20.31	0	0	170	65	22.4913	1	1	0	0	0	4.56	123	39.1	85.6	26.9	314	14.7	44.2	281	16.3	11.3	35.5	0.32	5.91	1.42
550	0	75	2	1	0	0	0	1	1	0	0	2	5.06	2.25	3	1.32	3.12	57.8	82.2	0	0	0	0	13.54	0	0	170	73	25.2595	0	1	1	0	1	3.88	125	37.4	96.6	32.2	334	12.9	45.5	198	16.5	10.8	31.6	0.21	8.13	2.38
551	1	76	2	1	0	0	0	1	0	0	0	1	4.46	2.15	3	1.07	2.16	50.5	75.5	0	0	1	1	25.05	0	0	173	58	19.3792	2	1	1	0	0	3.88	121	36.5	94.1	31.1	330	13.7	45.2	188	16.3	11.6	36.2	0.22	5.16	1.09
552	0	64	3	1	0	0	1	1	1	0	0	3	4.05	2.04	3	1.79	4.19	57	81.5	0	0	0	1	48.16	1	0	162	60	22.8624	0	0	1	1	0	4.67	141	43.1	92.3	30.2	327	13	42.1	304	16.1	9.5	22.5	0.29	8.48	2.64
553	1	74	3	1	0	0	0	1	1	0	0	2	3.23	1.7	3	1.65	3.3	50	75	0	0	0	1	69.25	0	0	174	67.5	22.2949	2	0	0	1	0	4.38	144	44	100.5	33	329	13.8	49.9	245	16.3	8.8	19.1	0.22	16.98	1.63
554	0	69	3	1	0	0	1	0	0	0	0	1	5.98	2.69	3	3.47	5.28	34.3	56.8	0	0	0	1	52.72	0	0	155	55	22.8928	0	0	1	0	0	4.35	126	39.7	91.1	29	318	14.6	46.9	200	16.8	10.9	33.2	0.22	5.18	1.35
555	0	77	2	1	0	0	1	1	0	0	0	2	4.52	2.29	3	1.95	3.04	36	59.1	1	0	1	1	30.41	1	0	159	50	19.7777	0	1	1	0	1	4.7	119	39.4	83.8	25.3	302	15.2	46	175	13.7	10.8	32.6	0.19	4.28	1.22
556	1	60	2	1	0	0	1	1	1	0	0	3	4.88	2.3	3	2.84	4.68	39.2	63.1	0	0	0	1	39.38	0	0	170	64.6	22.3529	1	1	1	0	0	2.99	93	27.3	91.2	30.9	339	14.9	47.9	127	16.5	10.7	32.6	0.12	4.32	1.37
557	1	59	1	1	0	0	1	0	1	0	0	2	2.41	1.45	3	1.91	3.57	46.4	71.3	0	0	1	1	29.4	1	0	#NULL!	#NULL!	#NULL!	2	1	1	0	0	4.36	147	43.6	99.9	33.8	338	12.4	43.9	102	17.4	13.8	50	0.14	6.73	1.22
558	1	78	1	1	0	0	1	0	1	0	0	2	9.44	3.42	3	1.14	2.26	49.5	74.5	0	0	0	1	29.45	0	0	170	70	24.2215	1	1	1	0	0	5.44	167	50.5	92.8	30.7	331	14	47.7	229	11.6	10.4	27.8	0.24	8	1.51
559	1	64	2	1	0	0	1	1	1	0	0	3	4.8	2.35	3	1.33	2.4	44.6	69.3	0	0	0	0	7.76	0	0	168	80	28.3447	2	1	1	1	0	4.61	137	42.6	92.4	29.7	321	14.6	47.4	193	16.8	11	33.9	0.21	5.27	1.38
560	1	70	3	1	0	0	0	1	1	0	0	2	3.58	1.98	3	2.05	3.11	34.3	56.8	0	0	0	0	11	0	0	173	78	26.0617	2	1	1	1	0	3.77	114	34	90.3	30.2	335	13.4	44.3	127	16.1	9.1	19.1	0.12	2.99	0.84
561	1	62	2	1	0	0	0	1	0	0	0	1	8.38	3.26	3	1.82	3.3	44.8	69.5	0	0	0	0	14.18	0	0	163	65	24.4646	2	0	0	0	0	4.38	145	42.9	97.8	33	337	12.5	43.2	274	16.3	10.2	27.6	0.28	7.29	2.19
562	1	50	1	1	0	0	1	1	0	0	0	2	6.27	2.8	3	2.07	3.36	38.5	62.2	0	0	1	1	25.27	1	0	178	69.9	22.0616	0	0	0	1	1	5.53	167	50.2	90.7	30.2	333	12.3	39.4	222	17.4	11.5	36.5	0.26	6.6	1.06
563	1	50	2	1	0	0	1	1	0	0	0	2	10.26	3.67	3	2.9	4.36	33.4	55.7	0	0	1	0	8.36	0	0	178	69.9	22.0616	0	0	0	1	1	5.53	167	50.2	90.7	30.2	333	12.3	39.4	222	17.4	11.5	36.5	0.26	6.6	1.06
564	1	63	1	1	0	0	1	1	0	0	0	2	6.92	2.78	3	1.29	2.82	54.2	79	1	0	1	1	30.52	1	0	163	65	24.4646	2	1	1	0	0	4.29	132	40.4	94.2	30.7	326	13.5	44.8	150	16.8	10.7	29.9	0.16	4.97	1.26
565	1	63	2	1	0	0	1	1	0	0	0	2	3.07	1.71	3	1.96	3.06	36	59.1	0	0	1	1	20.35	1	0	163	65	24.4646	2	1	1	0	0	4.29	132	40.4	94.2	30.7	326	13.5	44.8	150	16.8	10.7	29.9	0.16	4.97	1.26
566	1	80	2	1	0	0	1	1	0	0	0	2	2.33	1.38	3	1.64	2.95	44.4	69.1	1	0	1	1	33.92	0	0	164	64	23.7954	1	1	1	0	1	3.72	113	34.4	92.6	30.5	330	12.4	40.8	221	16.2	9.3	21.6	0.21	6.16	1.22
567	1	79	3	1	0	0	1	1	1	0	0	3	2.52	1.53	3	2.2	4.01	45.2	69.9	0	0	0	1	34.62	1	0	180	85	26.2346	1	1	0	0	1	3.87	138	41.2	106.5	35.7	335	14.3	55.5	178	11.3	10.5	28.7	0.19	5.25	1.71
568	1	51	2	1	0	0	0	1	0	0	0	1	12.94	4.1	3	2.24	3.91	42.5	67	0	1	0	0	9.96	0	0	170	78	26.9896	2	1	0	0	0	4.92	156	46.2	94	31.7	338	12.5	41.4	199	16.4	9.4	21.8	0.19	5.07	0.99
569	1	58	1	1	0	0	1	1	0	1	0	2	8.43	3.21	3	1.28	2.38	46.1	71	1	1	1	1	33.97	1	0	176	75	24.2123	2	1	1	0	0	4.44	142	43.7	98.5	32.1	326	12.6	43.6	249	16.4	9.9	25.1	0.25	7.62	1.73
570	1	58	2	1	0	0	1	1	0	1	0	2	10.95	3.78	3	1.78	3.26	45.3	70.1	0	1	0	1	22.04	0	0	176	75	24.2123	2	1	1	0	0	4.44	142	43.7	98.5	32.1	326	12.6	43.6	249	16.4	9.9	25.1	0.25	7.62	1.73
571	1	71	2	1	0	0	1	1	1	0	0	3	5.7	2.64	3	1.63	2.77	41.1	65.3	0	0	1	0	8.8	0	0	159	61	24.1288	0	1	1	0	1	4.93	154	46	93.3	31.2	335	13.1	42.8	316	16.8	10.4	30	0.33	9.45	1.56
572	1	73	3	1	0	0	1	1	1	0	0	3	7.32	3	3	1.48	3.45	57.3	81.7	0	0	0	1	27.98	0	0	160	55	21.4844	1	0	1	0	0	4.09	142	43.2	105.6	34.6	328	12.5	46.5	177	16.1	10.5	29.2	0.19	5.24	1.05
573	1	73	2	1	0	0	1	1	1	0	0	3	6.52	2.86	3	1.38	2.58	46.4	71.2	0	0	1	0	5.33	0	0	160	55	21.4844	1	0	1	0	0	4.09	142	43.2	105.6	34.6	328	12.5	46.5	177	16.1	10.5	29.2	0.19	5.24	1.05
574	1	62	2	1	0	0	1	1	1	0	1	3	5.12	2.31	3	1.93	3.82	49.4	74.4	0	1	1	1	27.81	0	0	174	62	20.4783	2	0	1	0	0	4.74	147	45.3	95.6	31	324	13.2	44.4	143	16.6	10.4	28.5	0.15	5.89	1.74
575	0	71	1	1	0	0	1	1	0	0	0	2	5.69	2.41	3	1.48	3.29	54.9	79.7	1	0	1	1	27.01	1	0	144	42	20.2546	0	0	1	0	1	4.43	136	42.3	95.4	30.6	321	12	40.3	120	16.5	11.1	32.4	0.13	6.48	0.91
576	1	49	1	1	0	0	1	1	0	0	0	2	3.61	1.92	3	1.92	3.23	40.4	64.5	0	0	1	1	22.75	1	0	166	68	24.677	2	1	1	1	1	4.71	159	46.8	99.5	33.8	339	12.2	42.8	197	15.9	8.9	19	0.18	4.52	1.17
577	1	49	2	1	0	0	1	1	0	0	0	2	3.98	2.06	3	1.03	2.2	53.4	78.3	0	0	0	0	7.06	0	0	166	68	24.677	2	1	1	1	1	4.71	159	46.8	99.5	33.8	339	12.2	42.8	197	15.9	8.9	19	0.18	4.52	1.17
578	0	66	2	1	0	0	1	1	1	0	0	3	3.58	1.93	3	1.64	3.34	51	76	0	0	1	0	14.93	1	0	158	60	24.0346	0	0	1	0	0	4.55	131	40.2	88.3	28.7	325	13	41.5	160	16.6	10	26.2	0.16	4.95	1.13
579	1	65	3	1	0	0	1	1	1	1	0	3	3.26	1.82	3	2.51	4.64	46	70.8	0	0	0	1	32.15	0	0	170	58	20.0692	2	1	1	0	1	4.5	138	42.8	95	30.5	322	13.3	46.1	139	16.7	12.7	44.2	0.18	6.54	1.83
580	1	39	2	1	0	0	1	1	1	0	0	3	7.49	3.1	3	1.91	3.29	41.8	66.1	0	0	0	0	11.44	0	0	173	100	33.4124	0	0	1	1	0	5.6	170	52.2	93.1	30.3	325	12.7	42.7	229	16.7	12.1	40.5	0.28	6.29	2.05
581	0	75	1	1	0	0	1	1	1	0	0	3	9.26	3.45	3	1.6	2.96	46	70.8	0	0	1	0	11.6	1	0	150	64	28.4444	0	0	1	1	0	3.56	109	34.6	97.1	30.7	316	13.5	47.5	160	16.2	9.7	23.8	0.16	5.58	1.44
582	1	73	2	1	0	0	1	1	1	0	1	3	8.55	3.13	3	0.84	2.37	64.7	87.6	1	0	1	1	26.63	0	0	160	66	25.7812	0	0	1	1	1	3.83	140	41.7	109	36.5	335	12.1	46.7	265	16	8.9	18.4	0.24	4.46	1.32
583	1	65	2	1	0	0	1	1	1	0	0	3	5.95	2.69	3	1.29	2.14	40	64	1	0	0	1	27.99	0	0	168	69	24.4473	2	1	1	0	0	4.38	130	40	91.4	29.6	324	13	43.4	320	16	8.7	17.7	0.28	5.9	0.95
584	1	76	1	1	0	0	1	1	1	0	0	3	6.18	2.76	3	1.8	2.75	34.6	57.2	0	0	1	0	8.66	0	0	172	71	23.9995	0	1	1	0	0	4.17	126	39.6	94.9	30.3	320	12.9	43.2	145	16.6	12.8	45.7	0.19	5.3	1.61
585	1	51	2	1	0	0	0	1	1	0	0	2	6.31	2.75	3	1.04	2.34	55.7	80.4	0	1	0	0	6.43	0	0	163	60	22.5827	2	1	0	1	0	4.53	143	43.9	96.8	31.7	327	13	44.2	187	16.1	9.6	20.9	0.18	6.85	1.68
586	1	78	1	1	0	0	1	0	0	0	0	1	5.33	2.5	3	2.85	4.87	41.5	65.8	0	1	0	1	28.28	0	0	175	90	29.3878	2	1	1	0	1	3.69	113	34.5	93.5	30.6	327	14.2	48.7	233	16.5	10.4	28.6	0.24	9.08	1.26
587	0	75	3	1	0	0	1	1	1	0	0	3	4.07	2.08	3	2.33	4.59	49.3	74.3	0	0	0	1	37.37	1	0	150	64	28.4444	0	0	1	1	0	3.56	109	34.6	97.1	30.7	316	13.5	47.5	160	16.2	9.7	23.8	0.16	5.58	1.44
588	1	59	2	1	0	0	1	1	0	0	0	2	5.69	2.45	3	1.58	2.98	47	72	0	0	1	0	11.52	0	0	162	70	26.6728	2	0	0	1	0	6.22	161	51	82	25.9	316	15.1	43.2	240	16.3	10.8	34.8	0.26	8.04	1.5
589	1	51	3	1	0	0	0	1	1	0	0	2	4.57	2.29	3	1.71	3.1	45	69.8	1	0	0	1	34.66	0	0	163	60	22.5827	2	1	0	1	0	4.53	143	43.9	96.8	31.7	327	13	44.2	187	16.1	9.6	20.9	0.18	6.85	1.68
590	0	71	3	1	0	0	0	1	1	0	0	2	4.12	2.07	3	1.71	4.07	57.9	82.3	0	0	0	0	18.73	0	0	158	53	21.2306	0	1	1	0	1	4.14	123	38.2	92.1	29.6	322	14	47.4	284	16.5	11.8	38.2	0.33	7.43	2.11
591	1	45	2	1	0	0	1	1	1	1	0	3	3.46	1.94	3	1.35	2.55	47.1	72	0	0	1	0	14.78	0	0	171	84.5	28.8978	2	1	1	1	1	5.22	164	50.3	96.4	31.4	326	12.9	43.5	241	16.5	9.9	25.5	0.24	8.15	2.27
592	0	75	2	1	0	0	1	1	1	0	0	3	2.6	1.59	3	1.16	1.93	39.9	63.9	1	0	1	1	20.7	1	0	150	64	28.4444	0	0	1	1	0	3.56	109	34.6	97.1	30.7	316	13.5	47.5	160	16.2	9.7	23.8	0.16	5.58	1.44
593	1	59	1	1	0	0	1	1	0	0	0	2	2.72	1.6	3	1.31	2.31	43.2	67.7	0	0	1	1	27.3	0	0	162	70	26.6728	2	0	0	1	0	6.22	161	51	82	25.9	316	15.1	43.2	240	16.3	10.8	34.8	0.26	8.04	1.5
594	1	73	3	1	0	0	1	1	1	0	1	3	3.71	1.96	3	1.48	2.85	47.9	72.9	0	0	0	0	10.99	0	0	160	66	25.7812	0	0	1	1	1	3.83	140	41.7	109	36.5	335	12.1	46.7	265	16	8.9	18.4	0.24	4.46	1.32
595	1	65	3	1	0	0	1	1	1	0	0	3	3.56	1.83	3	1.64	3.43	52	77	0	0	0	1	30.98	0	0	168	69	24.4473	2	1	1	0	0	4.38	130	40	91.4	29.6	324	13	43.4	320	16	8.7	17.7	0.28	5.9	0.95
596	1	90	1	1	0	0	1	1	1	0	0	3	2.64	1.49	3	2.51	4.04	37.8	61.4	0	0	1	1	68.99	0	0	175	70	22.8571	1	1	1	0	0	3.89	125	39.5	101.6	32.2	317	13.2	47.3	128	16.7	10.9	31.8	0.14	7.97	0.61
597	0	65	1	1	0	0	1	0	0	0	0	1	3.39	1.84	3	1.54	2.71	43.1	67.7	0	0	1	1	30.52	1	0	156	52	21.3675	0	0	1	1	0	4.45	136	41.2	92.5	30.5	330	12.8	43.1	258	16.5	10.9	31.9	0.28	5.86	2.8
598	0	74	2	1	0	0	1	1	0	0	0	2	3.19	1.8	3	1.31	2.37	45	69.8	0	0	0	0	10.36	0	0	160	50.5	19.7266	0	1	1	1	0	3.47	113	35.2	101.4	32.7	322	13	46.4	193	16.3	11.5	35.6	0.22	5.73	1.35
599	1	55	1	1	0	0	1	0	1	0	0	2	7.46	2.91	3	1.15	2.36	51.6	76.5	0	0	1	0	11.17	1	0	170	76	26.2976	2	1	1	0	1	4.48	140	43.2	96.4	31.2	323	13.1	44.6	204	16.2	9.3	21	0.19	3.95	2.03
600	1	55	2	1	0	0	1	0	1	0	0	2	7.44	2.97	3	1.74	3.17	44.9	69.7	0	0	1	1	27.88	1	0	170	76	26.2976	2	1	1	0	1	4.48	140	43.2	96.4	31.2	323	13.1	44.6	204	16.2	9.3	21	0.19	3.95	2.03
601	1	67	1	1	0	0	1	1	1	0	0	3	4.2	2.09	3	1.32	2.59	48.8	73.8	0	0	1	0	19.79	0	0	162	80	30.4832	2	1	1	0	0	4.68	147	44.8	95.6	31.5	329	13.6	45.9	196	16.1	9.3	22.2	0.18	7.88	2.22
602	1	58	2	1	0	0	1	0	1	1	0	2	4.35	2.21	3	2.41	3.87	37.6	61.1	0	0	1	0	14.06	0	0	169	68	23.8087	2	0	1	1	0	4.96	155	44.6	89.9	31.3	348	11.5	37.3	206	18.5	12.7	46.6	0.26	3.97	1.11
603	1	56	1	1	0	0	1	0	0	0	0	1	8.71	3.31	3	1.66	2.83	41.5	65.8	0	0	1	0	14.79	1	0	160	67	26.1719	0	1	0	0	0	4.62	147	44	95.2	31.8	334	12.4	41.6	244	16	8.5	15.9	0.21	7.46	1.37
604	1	65	2	1	0	0	1	1	1	1	0	3	5.9	2.63	3	2.95	4.73	37.6	61.1	1	0	1	1	28.38	1	0	165	70	25.7117	0	1	1	1	1	4.97	152	46	92.5	30.7	332	13	42.1	226	16.5	10.8	32.4	0.24	5.29	1.74
605	1	87	3	1	0	0	1	1	1	1	0	3	3.7	1.95	3	1.65	3.61	54.4	79.3	0	0	0	1	38.27	0	0	170	63.7	22.0415	2	1	1	0	1	3.26	103	31.3	97.2	31.7	326	12.6	43.6	134	17	10.3	27.8	0.14	5.09	0.94
606	1	76	1	1	0	0	1	0	0	0	0	1	4.88	2.2	3	1.18	2.61	54.7	79.5	0	0	1	1	25.67	0	0	173	71	23.7228	0	1	1	1	0	4.52	149	44.4	98.3	32.9	335	13.5	48.5	102	16.9	14.7	57.9	0.15	6.71	1.72
607	0	82	1	0	1	0	1	1	0	0	0	2	3.31	1.78	3	1.51	2.8	46.2	71	0	0	0	0	19.53	1	0	150	75	33.3333	0	0	1	0	0	4.97	146	45	90.5	29.4	325	12.9	41.1	210	16.4	10.7	31.4	0.22	6.62	1.56
608	0	72	2	1	0	0	1	1	1	0	0	3	4.12	2.14	3	1.85	2.95	37.2	60.6	0	0	0	0	8.23	0	0	155	55	22.8928	0	1	1	0	1	4.76	147	46.1	96.9	30.8	317	12.8	44.9	331	16.2	10.7	31.3	0.35	7.04	2.56
609	0	72	3	1	0	0	1	1	1	0	0	3	4.41	2.26	3	1.4	2.66	47.4	72.3	0	0	1	0	12.84	0	0	155	55	22.8928	0	1	1	0	1	4.76	147	46.1	96.9	30.8	317	12.8	44.9	331	16.2	10.7	31.3	0.35	7.04	2.56
610	1	48	1	1	0	0	1	0	1	0	0	2	5.36	2.43	3	1.21	2.63	53.9	78.7	0	0	1	0	10.91	0	0	175	65	21.2245	2	0	1	0	1	4.88	166	48.2	98.8	34	344	13	47.3	162	11.3	9.4	20.9	0.15	6.87	1.23
611	1	48	3	1	0	0	1	0	1	0	0	2	5.16	2.48	3	1.76	3.08	42.8	67.3	1	0	0	1	39.09	0	0	175	65	21.2245	2	0	1	0	1	4.88	166	48.2	98.8	34	344	13	47.3	162	11.3	9.4	20.9	0.15	6.87	1.23
612	1	69	1	1	0	0	1	0	0	0	0	1	8.4	3.27	3	1.27	2.02	37.4	60.8	1	0	0	1	31.1	0	0	160	85	33.2031	2	0	1	1	1	5.38	164	50.1	93.1	30.5	328	13	42.4	173	16.5	10.2	27.5	0.18	7.27	2.18
613	1	48	1	1	0	0	1	0	0	0	0	1	6	2.7	3	1.28	2.49	48.7	73.7	0	0	1	0	14.16	0	0	183	93	27.7703	2	1	0	1	0	4.55	148	43.2	94.9	32.5	343	12.3	42.9	215	10.4	10	24.1	0.21	6.19	1.9
614	1	82	1	1	0	0	1	0	0	0	0	1	6.8	2.82	3	1.76	3.62	51.2	76.2	1	0	1	1	29.02	1	0	174	70	23.1206	0	0	1	0	0	3.91	121	38.1	97.5	31	318	13.2	45.8	161	16	8.2	13.9	0.13	8.15	0.99
615	1	70	1	1	0	0	1	0	0	1	0	1	4.68	2.21	3	2.3	4.05	43.1	67.6	0	0	1	1	41.53	1	0	175	60	19.5918	2	1	1	1	0	3.76	126	40.5	107.5	33.5	312	14.4	54.6	87	16.9	15	58	0.12	6.5	1.27
616	1	41	1	1	0	0	1	0	1	0	0	2	3.35	1.83	3	1.22	2.14	43.1	67.6	0	0	1	0	12.92	0	0	180	100	30.8642	1	1	1	1	1	5.13	149	46	89.6	29.1	325	13.3	41.9	214	16.4	11.4	37	0.25	8.96	1.096
617	1	47	2	1	0	0	1	0	0	0	0	1	2.24	1.41	3	1.3	2.33	44.2	68.9	0	0	0	1	23.46	0	0	173	74.6	24.9257	2	1	1	1	0	5.36	159	49.3	92	29.6	322	13.3	42.6	183	16.9	12	39.4	0.22	7.06	1.68
618	1	74	1	1	0	0	1	0	0	0	0	1	2.84	1.62	3	2.33	3.87	39.7	63.7	0	0	1	1	22.02	1	0	170	72	24.9135	0	1	0	0	0	4.8	151	45.5	94.8	31.5	332	12.8	43.9	322	10.8	9.7	22.5	0.31	8.88	2.31
619	1	53	2	1	0	0	1	1	0	0	0	2	5.08	2.35	3	1.35	2.36	42.8	67.3	0	0	1	1	51.64	0	0	168	72	25.5102	0	1	0	0	1	4.54	145	43.8	96.5	32	331	13.3	45.2	211	15.9	9.2	19.7	0.2	6.93	2.11
620	0	83	3	1	0	0	1	1	1	1	0	3	3.05	1.72	3	2.1	3.91	46.2	71.1	0	0	1	1	47.99	1	0	160	67	26.1719	0	1	1	1	1	4.08	121	37.1	90.9	29.7	326	13.2	42.2	199	16.6	11.2	34.2	0.22	6.66	1.9
621	1	61	1	1	0	0	1	0	0	0	0	1	6.15	2.65	3	1.57	2.63	40.1	64.1	1	0	1	1	57.33	1	0	168	70	24.8016	2	0	1	0	0	4.24	140	41.9	98.8	33	334	12.3	43	131	16.8	12.7	43.2	0.17	5.41	1.61
622	0	63	2	1	0	0	1	1	1	0	0	3	4.57	2.3	3	1.93	3.14	38.4	62.1	0	1	0	0	7.52	0	0	157	55	22.3133	0	0	0	1	0	4.79	138	43.1	89.8	28.8	321	13.5	44	269	16.2	14.1	54	0.38	15.76	1.17
623	1	65	3	1	0	0	1	1	1	0	0	3	2.91	1.7	3	2.2	3.46	36.3	59.4	0	0	0	1	38.83	0	0	170	71	24.5675	2	0	0	1	1	4.42	139	41.8	94.6	31.4	332	12.6	42.1	122	16.8	13	46.7	0.16	4.58	1.2
624	0	73	3	1	0	0	0	1	1	0	0	2	6.05	2.71	3	2.44	4.53	46.1	71	1	0	0	1	37.83	1	0	155	66	27.4714	0	1	0	0	0	4.68	147	43.4	92.7	31.3	338	13.2	43.1	167	16.7	12.8	45	0.21	6.82	1.42
625	1	69	2	1	0	0	1	1	1	0	0	3	7.49	3.07	3	2.08	3.43	39.3	63.2	1	0	1	1	49	0	0	170	69	23.8754	2	1	0	1	1	4.77	136	41.9	87.9	28.4	324	13.4	42.4	148	16.3	10.2	28.9	0.15	4.01	1.18
626	1	69	3	1	0	0	1	1	1	0	0	3	5.99	2.71	3	2.57	4.75	45.9	70.7	0	0	0	1	44.92	0	0	170	69	23.8754	2	1	0	1	1	4.77	136	41.9	87.9	28.4	324	13.4	42.4	148	16.3	10.2	28.9	0.15	4.01	1.18
627	1	64	3	1	0	0	1	1	1	1	0	3	6.81	2.94	3	1.99	3.68	45.9	70.8	0	0	0	0	18.88	0	0	164	55	20.4491	0	0	0	0	0	4.32	136	41.6	96.3	31.4	326	12.4	43.6	214	16	10.7	30.2	0.23	3.77	1.07
628	1	52	3	1	0	0	1	1	1	0	0	3	3.94	2.1	3	1.87	3.33	44	68.6	0	0	0	0	19.25	0	0	168	81	28.699	0	1	1	1	0	4.27	133	39.2	91.8	31.2	340	12.9	41.7	151	16	8.8	18.3	0.13	6.15	0.87
629	1	78	2	1	0	0	1	1	1	0	0	3	4.18	2.14	3	1.46	2.28	36	59.1	1	0	1	1	33.9	0	0	175	85	27.7551	2	1	1	0	0	4.42	143	43.6	98.6	32.4	328	12.7	46	123	12	10.8	30.8	0.13	6.43	1.51
630	1	62	2	1	0	0	1	1	1	0	0	3	4.39	2.21	3	2.24	3.62	38.2	61.8	0	0	1	1	31.11	0	0	165	75	27.5482	2	0	1	0	0	4.46	138	41.6	93.3	31	332	13.5	45.4	200	16.5	10.2	26.9	0.21	6.67	1.07
631	1	56	1	1	0	0	1	1	0	0	0	2	4.51	2.1	3	1.72	3.17	45.7	70.5	1	0	1	1	66.02	0	0	180	78	24.0741	1	0	0	1	0	4.47	142	42.5	95	31.7	334	12.8	42.8	192	17	11	34	0.21	9.19	0.77
632	1	56	2	1	0	0	1	1	0	0	0	2	5.09	2.37	3	1.59	2.75	42.2	66.6	0	0	1	0	16.61	0	0	180	78	24.0741	1	0	0	1	0	4.47	142	42.5	95	31.7	334	12.8	42.8	192	17	11	34	0.21	9.19	0.77
633	1	61	1	1	0	0	0	0	1	0	0	1	2.3	1.41	3	2.48	4.06	39	62.8	0	0	1	1	37.36	0	0	172	85.9	29.036	2	1	0	1	0	5.14	162	49.1	95.6	31.5	329	13.1	43.9	209	16.9	11.2	33.2	0.23	9.62	2.56
634	1	72	3	0	1	0	1	1	1	1	0	3	3.01	1.76	3	2.2	3.64	39.6	63.5	0	0	0	1	37.07	1	0	174	70	23.1206	2	1	0	1	0	4.52	141	42.7	94.4	31.2	330	12.4	41.2	188	16.3	9.1	19.9	0.17	6.57	1.33
635	0	75	1	1	0	0	1	1	1	0	0	3	4.77	2.36	3	2.06	3.48	40.7	64.8	1	0	1	1	20.2	1	0	166	69	25.0399	0	1	1	0	1	3.58	101	32.1	89.8	28.4	316	15.4	49.2	213	16	9.5	23.2	0.2	7.52	1
636	1	81	3	1	0	0	1	1	1	0	0	3	4.32	2.23	3	2.08	3.48	40.4	64.5	0	0	1	1	27.68	1	0	165	61	22.4059	1	1	1	0	0	3.9	123	38.4	98.6	31.6	320	13.2	47.6	276	16.1	9.6	22.7	0.26	6.7	0.7
637	1	60	3	0	1	0	1	0	1	0	0	2	1.96	1.26	3	2.22	4.53	51	75.9	1	0	0	0	47.24	1	0	170	85	29.4118	2	1	1	1	0	4.48	133	39.9	89.1	29.7	334	12.5	39.4	211	16.5	11	32.2	0.23	6.99	1.03
638	0	75	2	1	0	0	1	1	1	0	0	3	3.2	1.81	3	1.77	3.25	45.7	70.6	0	0	0	0	13.95	0	0	166	69	25.0399	0	1	1	0	1	3.58	101	32.1	89.8	28.4	316	15.4	49.2	213	16	9.5	23.2	0.2	7.52	1
639	1	72	2	1	0	0	1	1	1	0	0	3	3.34	1.81	3	0.99	1.98	49.8	74.8	0	0	0	0	10.07	0	0	170	70	24.2215	1	1	1	0	1	3.42	106	32.7	95.6	31	324	13.2	44.4	280	16.2	9.7	24.1	0.27	9.46	1.17
640	1	81	2	1	0	0	1	1	1	0	0	3	4.11	2.05	3	1.74	3.23	46	70.9	1	0	1	1	46.2	0	0	165	61	22.4059	1	1	1	0	0	3.9	123	38.4	98.6	31.6	320	13.2	47.6	276	16.1	9.6	22.7	0.26	6.7	0.7
641	0	56	3	1	0	0	1	0	1	0	0	2	3.98	2.05	3	1.42	3.13	54.7	79.5	1	0	0	1	40.27	1	0	#NULL!	#NULL!	#NULL!	0	1	0	0	0	4.14	123	38.2	92.4	29.8	323	12.5	40.7	181	15.8	9.3	19.7	0.17	4.94	1.54
642	1	66	1	1	0	0	1	0	0	0	0	1	2.97	1.64	3	2.59	4.1	36.8	60.1	0	0	1	1	48.31	0	0	167	72	25.8166	2	0	0	0	0	4.67	153	47.5	101.7	32.9	323	12.6	45.1	153	16.3	9.3	20.7	0.14	5.9	1.56
643	0	75	1	1	0	0	1	0	1	0	0	2	9.22	3.43	3	1.84	3.41	46.2	71	1	0	1	1	35.29	1	0	155	61.5	25.5983	0	0	1	1	0	4.22	135	41.7	98.7	31.9	324	13.5	47	183	16.3	10.2	28.1	0.19	6.87	1.85
644	1	67	3	1	0	0	1	1	1	0	0	3	4.45	2.2	3	1.72	3.72	53.6	78.5	1	0	0	1	41.72	0	0	175	64.9	21.1918	0	0	1	1	1	4.77	144	43.8	91.7	30.2	329	12.6	40.7	201	16.5	10.4	28.9	0.21	5.28	1.39
645	1	72	2	1	0	0	1	1	1	0	0	3	4.83	2.27	3	1.2	2.5	51.9	76.8	1	0	0	1	32.38	0	0	170	63	21.7993	1	1	1	0	0	3.34	118	35.9	107.3	35.3	329	13.7	51.8	140	16.4	9.7	23.2	0.14	5.89	1.08
646	1	66	3	1	0	0	1	0	1	0	0	2	2.77	1.65	3	2.32	3.74	38.1	61.6	0	0	0	1	33.4	0	0	176	70	22.5981	2	0	0	1	0	4.62	140	43.1	93.3	30.3	325	12.9	42.5	128	16.5	11.5	35.1	0.15	5.27	1.84
647	1	72	2	1	0	0	0	1	0	0	0	1	4.99	2.43	3	1.5	2.46	39	62.8	0	0	0	0	9.21	0	0	176	65	20.984	2	0	1	1	1	4.01	134	40.8	101.9	33.4	328	14	50.5	159	16.6	11.3	35.5	0.18	5.93	0.83
648	1	73	3	1	0	0	1	1	1	0	0	3	8.12	2.89	3	0.97	3.28	70.4	91.3	0	0	0	1	35.2	0	0	170	66	22.8374	2	1	1	0	0	4.23	137	41.9	98.9	32.3	327	13.3	46.5	178	16	10.7	30	0.19	6.36	1.16
649	1	52	2	1	0	0	0	1	0	0	0	1	7.31	3.05	3	1.37	2.84	51.8	76.8	0	0	0	0	6.98	0	0	170	66	22.8374	2	0	0	1	0	4.95	158	47.8	96.6	31.9	330	12.4	42.3	226	16.4	9.5	22.8	0.21	6.8	1.97
650	1	50	3	0	1	0	1	0	1	0	0	2	5.13	2.45	3	3.29	4.9	32.9	54.9	1	0	0	1	53.02	0	0	162	70	26.6728	2	1	1	0	0	5.04	154	48.1	95.3	30.6	321	13.1	45	172	16.4	11.4	35.6	0.2	7.03	1.25
651	0	75	2	1	0	0	1	1	1	1	0	3	4.8	2.29	3	1.3	2.4	46	70.8	0	0	0	0	15.78	0	0	160	57	22.2656	0	1	1	0	0	3.31	103	31.6	95.5	31	325	13.3	44.6	147	16.1	10.9	30.2	0.16	3.53	0.96
652	0	75	3	1	0	0	1	1	1	1	0	3	3.38	1.83	3	1.63	3.4	52	77	0	0	1	1	46.06	0	0	160	57	22.2656	0	1	1	0	0	3.31	103	31.6	95.5	31	325	13.3	44.6	147	16.1	10.9	30.2	0.16	3.53	0.96
653	1	51	1	1	0	0	1	1	1	0	0	3	9.5	3.46	3	2.22	4.2	47.1	72	0	0	0	1	25.66	0	0	176	77	24.858	2	0	0	1	0	5.33	167	50.1	94	31.3	333	12.1	42	248	9.9	9.1	17.3	0.23	9.74	2.32
654	0	71	1	1	0	0	1	0	1	0	0	2	6.32	2.72	3	1.49	2.77	46.2	71.1	0	0	1	1	24.61	0	0	158	62	24.8358	0	1	1	1	0	4.78	128	41	85.8	26.9	313	15.1	45.4	126	15.8	10.4	30.8	0.13	5.23	1.28
655	0	61	1	1	0	0	0	0	0	0	1	1	8.09	3.24	3	2.41	3.73	35.3	58.1	0	0	1	0	19.46	1	0	164	61	22.68	0	1	1	1	1	3.94	122	37.8	95.7	31	324	13.9	46.9	100	16.7	14.7	57.4	0.15	3.6	1.04
656	1	69	1	1	0	0	1	1	1	0	0	3	4.77	2.27	3	1.71	2.74	37.6	61	0	0	1	0	14.39	1	0	161	74	28.5483	1	1	1	0	0	4.52	120	38.7	85.6	26.5	310	14.3	43.3	115	16.3	12	40.3	0.14	4.28	0.87
657	1	69	1	1	0	0	1	0	1	0	0	2	4.32	2.17	3	1.31	2.11	37.9	61.4	0	0	1	1	33.89	1	0	170	78	26.9896	1	1	1	1	1	4.69	145	43.1	92	30.8	335	13	42	192	16.5	9.8	25.5	0.19	1.7	1.72
658	1	73	1	1	0	0	1	0	1	0	0	2	5.82	2.57	3	1.38	2.5	44.8	69.5	1	0	1	1	29.22	1	0	170	70	24.2215	2	0	1	1	0	3.28	122	37	112.8	37.1	329	14.1	56.3	180	17	10.9	31.8	0.2	5.37	1.82
659	0	62	1	1	0	0	1	1	1	0	0	3	5.27	2.43	3	1.64	2.92	43.9	68.6	1	0	1	1	38.8	1	0	158	60	24.0346	0	1	1	0	0	4.49	131	41.5	92.5	29.1	315	13.5	45.1	212	16.6	12.2	41.5	0.26	6.14	2.14
660	0	62	2	1	0	0	1	1	1	0	0	3	5.16	2.44	3	1.98	3.21	38.3	61.9	1	0	1	1	35.32	0	0	158	60	24.0346	0	1	1	0	0	4.49	131	41.5	92.5	29.1	315	13.5	45.1	212	16.6	12.2	41.5	0.26	6.14	2.14
661	0	71	3	0	1	0	1	1	1	1	0	3	3.76	1.97	3	2.06	4.23	51.4	76.4	0	0	0	1	35.01	1	0	162	77.5	29.5306	0	1	1	1	1	4.76	144	44.4	93.4	30.2	324	14.2	46.7	153	16.7	12.2	41.1	0.19	5.67	3.14
662	1	69	3	1	0	0	1	1	1	0	0	3	2.54	1.55	3	2.25	3.91	42.4	66.9	0	0	0	1	31.36	1	0	161	74	28.5483	1	1	1	0	0	4.52	120	38.7	85.6	26.5	310	14.3	43.3	115	16.3	12	40.3	0.14	4.28	0.87
663	1	71	1	1	0	0	1	1	1	0	0	3	3.18	1.74	3	2.24	3.4	34.2	56.8	0	0	1	1	27.08	1	0	165	72	26.4463	2	1	1	1	0	4.03	120	38.4	95.2	29.8	313	13.1	45.1	260	16.4	10.9	31.7	0.28	4.83	1.33
664	0	73	1	1	0	0	1	1	1	0	0	3	3.16	1.69	3	1.57	2.63	40.4	64.5	0	0	1	1	64.79	1	0	161	68.5	26.4264	0	0	1	1	0	3.95	128	38.6	97.8	32.3	330	13	46.7	236	15.9	9.4	20.6	0.22	7.33	2
665	0	73	2	1	0	0	1	1	1	0	0	3	3.27	1.83	3	2.12	3.2	33.7	56	0	0	0	0	18.13	0	0	161	68.5	26.4264	0	0	1	1	0	3.95	128	38.6	97.8	32.3	330	13	46.7	236	15.9	9.4	20.6	0.22	7.33	2
666	0	71	3	1	0	0	1	0	1	0	0	2	3.05	1.77	3	1.98	3.62	45.3	70.1	0	0	1	0	13.07	0	0	158	62	24.8358	0	1	1	1	0	4.78	128	41	85.8	26.9	313	15.1	45.4	126	15.8	10.4	30.8	0.13	5.23	1.28
667	1	53	1	1	0	0	1	1	0	0	0	2	6.87	2.94	3	1.3	2.21	41.2	65.4	0	0	0	1	30.38	1	0	170	72.2	24.9827	2	0	0	0	0	4.73	146	43.9	92.9	30.9	333	12.9	42.2	234	16.4	10	25.2	0.23	4.67	1.88
668	1	64	1	1	0	0	1	0	1	0	0	2	7.13	2.72	3	0.61	1.67	63.2	86.5	0	0	1	0	10.62	1	0	164	50	18.5901	2	1	1	0	0	5.45	155	48.1	88.3	28.5	323	14.1	43.9	187	16	11.6	38	0.22	5	2.17
669	1	53	2	1	0	0	1	1	0	0	0	2	4.18	2.1	3	1.43	2.5	42.7	67.1	0	0	0	0	13	0	0	170	72.2	24.9827	2	0	0	0	0	4.73	146	43.9	92.9	30.9	333	12.9	42.2	234	16.4	10	25.2	0.23	4.67	1.88
670	1	82	2	1	0	0	1	1	1	0	0	3	4.21	2.12	3	1.48	2.7	45.4	70.2	0	0	0	1	23.08	0	0	172	62.3	21.0587	0	0	0	0	0	1.98	83	24.7	124.5	41.9	337	14.9	66.7	99	17.1	10.8	31.5	0.11	3.49	1.27
671	0	74	2	1	0	0	0	1	0	0	0	1	4.63	2.3	3	2.34	3.71	36.8	60.1	0	0	1	0	13.42	0	0	160	53.9	21.0547	0	0	1	0	0	4.32	135	41.2	95.4	31.2	327	13.3	44.8	178	16.7	11.2	33.5	0.2	5.05	1.65
672	1	61	1	1	0	0	1	1	1	0	0	3	5.03	2.38	3	2.04	3.23	36.7	59.9	0	0	1	1	39.57	1	0	163	75	28.2284	2	0	1	0	1	5.49	153	47.3	86.1	27.8	323	15.5	46.9	292	16.1	10.4	30.1	0.3	8.37	1.45
673	1	69	2	1	0	0	1	1	1	0	0	3	3.37	1.84	3	1.32	2.2	40	64	1	0	1	1	23.44	0	0	170	70	24.2215	2	1	1	0	1	4.82	158	46.8	97	32.8	338	12.4	43.9	133	16.9	11.9	38.4	0.16	4.69	1.2
674	1	49	2	1	0	0	0	1	1	0	0	2	10.14	3.56	3	1.53	3.28	53.4	78.3	0	0	1	0	9.45	0	0	178	86	27.143	2	0	1	1	0	4.67	151	45.8	98	32.3	329	13.5	47.7	244	16	10.7	30.9	0.26	16.01	1.23
675	1	49	1	1	0	0	0	1	1	0	0	2	6.29	2.74	3	1.54	2.7	42.8	67.3	1	0	0	0	17.28	0	0	178	86	27.143	2	0	1	1	0	4.67	151	45.8	98	32.3	329	13.5	47.7	244	16	10.7	30.9	0.26	16.01	1.23
676	1	49	3	1	0	0	0	1	1	0	0	2	2.82	1.61	3	1.79	3.63	50.8	75.8	0	0	0	1	35.73	0	0	178	86	27.143	2	0	1	1	0	4.67	151	45.8	98	32.3	329	13.5	47.7	244	16	10.7	30.9	0.26	16.01	1.23
677	1	61	1	1	0	0	1	0	0	0	0	1	3.96	2.01	3	1.35	2.51	46.2	71.1	0	0	1	1	33.85	1	0	171	69	23.597	2	0	0	1	0	4.29	140	43.5	101.5	32.7	322	12.8	45.9	244	16.8	10.8	32.9	0.27	5.09	0.65
678	1	37	1	1	0	0	1	1	1	0	0	3	7.41	2.89	3	1.44	2.86	49.8	74.8	1	0	1	1	51.5	0	0	176	115	37.1255	2	0	1	1	0	5.59	165	51.9	92.8	29.5	318	13.2	43.8	271	16.1	10.6	30.8	0.29	8.94	2.24
679	1	37	2	1	0	0	1	1	1	0	0	3	6.86	2.8	3	1.21	2.72	55.4	80.1	0	0	0	1	24.13	0	0	176	115	37.1255	2	0	1	1	0	5.59	165	51.9	92.8	29.5	318	13.2	43.8	271	16.1	10.6	30.8	0.29	8.94	2.24
680	1	53	1	1	0	0	1	1	1	0	1	3	12.02	3.96	3	1.49	2.34	36.4	59.6	0	1	0	0	18.39	1	0	180	90	27.7778	2	1	0	1	1	4.36	135	41	93.9	31	330	13	43	301	16	9	19.7	0.27	6.37	1.78
681	1	59	2	1	0	0	1	1	0	1	0	2	7.1	2.87	3	2.44	4.99	51.1	76.1	0	0	1	1	31.97	0	0	161	60	23.1473	2	0	1	0	0	4.92	154	47.3	96.1	31.3	326	12.6	42.7	161	16.3	11.2	33.7	0.18	7.93	0.66
682	1	37	3	1	0	0	1	1	1	0	0	3	4.79	2.32	3	1.96	3.95	50.5	75.5	0	0	0	0	12.71	0	0	176	115	37.1255	2	0	1	1	0	5.59	165	51.9	92.8	29.5	318	13.2	43.8	271	16.1	10.6	30.8	0.29	8.94	2.24
683	1	59	1	1	0	0	1	1	0	1	0	2	4.74	2.27	3	1.62	3.03	46.4	71.3	1	0	1	1	27.42	0	0	161	60	23.1473	2	0	1	0	0	4.92	154	47.3	96.1	31.3	326	12.6	42.7	161	16.3	11.2	33.7	0.18	7.93	0.66
684	1	82	3	1	0	0	1	0	1	0	0	2	5.44	2.52	3	1.47	3.14	53.3	78.2	0	0	0	1	23.49	1	0	#NULL!	#NULL!	#NULL!	1	0	1	0	0	4.81	145	45.6	94.8	30.2	319	13	44.5	169	16.5	10.3	28.5	0.18	5.04	1.19
685	1	53	2	1	0	0	1	1	1	0	1	3	1.83	1.19	3	1.34	2.07	35.3	58.1	1	0	1	1	63.46	1	0	175	72	23.5102	2	1	1	0	0	4.41	142	43.3	98.3	32.3	328	12.4	42.9	209	16.3	9.9	25.6	0.21	5.44	1.33
686	1	64	1	1	0	0	1	1	1	0	0	3	6.45	2.73	3	2.89	5.16	43.9	68.5	1	0	1	1	39.08	1	0	165	75	27.5482	2	0	1	1	0	4.75	150	46.3	97.5	31.5	323	14.1	48.6	278	16.6	9.8	25.4	0.27	8.38	2.29
687	1	72	2	1	0	0	1	1	0	0	0	2	8.68	3.32	3	1.17	2.27	48.5	73.5	0	0	1	1	27.35	0	0	172	78	26.3656	2	0	1	0	0	4.53	150	46.1	101.8	33	324	14.1	50.6	260	16.1	9.9	23.8	0.26	10.12	3.73
688	1	67	2	1	0	0	1	1	1	0	0	3	6.81	2.76	3	0.97	2.17	55.4	80.1	1	0	1	1	26.29	0	0	160	60	23.4375	2	0	0	0	0	4.49	143	43.4	96.5	31.9	330	12.4	42.2	186	16.6	10.7	29.6	0.2	6.15	1.43
689	1	75	2	1	0	0	1	1	1	0	0	3	6.12	2.6	3	1.3	2.12	38.6	62.3	1	0	1	1	36.25	1	0	168	55	19.487	2	1	0	0	0	4.86	140	43.6	89.7	28.7	321	12.5	40.6	134	16.1	9.9	26.3	0.13	5.85	1.15
690	1	78	1	1	0	0	1	1	0	0	0	2	4.73	2.23	3	1.38	2.74	49.8	74.8	1	0	1	1	37.76	1	0	170	64	22.1453	1	1	1	0	0	3.94	125	38.3	97.2	31.8	327	12.9	46.1	207	16.3	10.4	28	0.21	5.54	2.14
691	1	62	1	1	0	0	1	1	0	1	1	2	3.13	1.74	3	2.19	3.45	36.5	59.7	0	1	1	1	37.34	0	0	174	69	22.7903	2	1	0	0	1	3.93	121	37.6	95.7	30.9	323	13.4	46.7	186	16.3	11	32.4	0.21	5.46	1.12
692	1	67	3	1	0	0	1	0	1	0	0	2	5.74	2.62	3	1.93	3.03	36.2	59.3	0	0	1	1	70.72	0	0	185	83	24.2513	1	0	1	0	1	5.04	161	48.1	95.5	31.9	334	13.3	44.6	155	16.8	9.3	22	0.14	6.18	2.03
693	1	67	1	1	0	0	1	0	1	0	0	2	5.23	2.37	3	1.31	2.15	38.7	62.5	0	0	1	1	41.05	0	0	185	83	24.2513	1	0	1	0	1	5.04	161	48.1	95.5	31.9	334	13.3	44.6	155	16.8	9.3	22	0.14	6.18	2.03
694	0	68	1	1	0	0	1	1	1	0	0	3	6.05	2.71	3	1.34	2.46	45.5	70.3	0	1	0	0	18.92	1	0	157	58	23.5304	0	1	1	0	1	3.86	129	39.5	102.3	33.3	326	12.3	44.5	228	16.3	11.7	38.9	0.27	8.58	2.24
695	1	69	3	1	0	0	0	0	1	0	0	1	3.86	2.07	3	1.81	3.07	41.1	65.3	0	0	0	1	26.29	0	0	180	80	24.6914	0	0	0	1	0	5.2	157	46.7	89.8	30.2	336	13.2	43.3	227	10.8	9.7	23.3	0.22	5.28	1.41
696	1	44	3	1	0	0	0	1	1	0	0	2	3.61	1.88	3	1.41	3.44	58.9	83.1	0	0	0	0	14.02	0	0	170	75	25.9516	2	1	0	1	0	4.27	139	43.5	102	32.5	319	12.5	46.1	180	16.3	11.5	36.2	0.21	9.98	2.81
697	0	77	2	1	0	0	1	1	0	0	0	2	6.11	2.68	3	1.3	2.58	49.6	74.6	0	0	0	0	8.07	0	0	154	62.5	26.3535	0	1	0	0	0	4.87	153	47	96.5	31.3	325	13.6	46	177	16	10.3	26.7	0.18	3.97	1.11
698	0	71	3	1	0	0	1	0	1	0	0	2	7.23	3.03	3	1.69	3.19	46.9	71.8	0	0	0	1	35.25	0	0	156	45	18.4911	0	0	1	1	0	4.62	138	41.2	89.2	29.9	335	12.4	40.3	259	10.5	9.7	21.9	0.25	7.1	1.48
699	1	46	2	1	0	0	1	1	1	0	0	3	4.96	2.27	3	1.21	2.59	53.2	78.1	1	0	0	1	27.86	0	0	185	89.6	26.1797	2	0	1	0	1	4.57	135	41.6	91	29.5	324	13	41.9	248	16.1	9.6	24.2	0.24	7.7	2.73
700	1	46	1	1	0	0	1	1	1	0	0	3	5.57	2.58	3	1.83	2.9	36.9	60.2	1	0	1	1	26.82	0	0	185	89.6	26.1797	2	0	1	0	1	4.57	135	41.6	91	29.5	324	13	41.9	248	16.1	9.6	24.2	0.24	7.7	2.73
701	1	68	1	1	0	0	1	1	1	1	0	3	4.78	2.37	3	1.96	2.87	31.7	53.3	1	0	1	1	24.3	1	0	172	71	23.9995	0	0	0	1	0	5.14	159	48.4	94.2	31	329	13	43.1	179	15.6	8.8	17.2	0.16	5.45	1.56
702	0	63	3	1	0	0	1	1	1	0	1	3	3.49	1.95	3	2.01	3.64	44.6	69.4	0	0	0	1	21.89	0	0	164	75	27.8852	0	0	1	0	0	4.65	147	44.8	96.4	31.5	327	12.3	41.6	311	16.3	8.8	18.6	0.28	7.26	1.8
703	0	62	2	1	0	0	0	1	1	0	0	2	4.05	1.94	3	1.42	3.19	55.4	80.1	0	0	1	1	35.48	1	0	160	70	27.3437	0	1	1	1	1	3.81	116	36.6	96.2	30.5	317	13.4	45.5	181	16.6	11.5	35.9	0.21	4.98	1.4
704	1	77	1	1	0	0	1	1	0	0	0	2	10.71	3.73	3	1.87	3.22	42	66.3	1	0	1	1	48.59	0	0	175	80	26.1224	1	1	1	0	0	4.54	142	43	94.7	31.2	330	13	43.3	148	16.3	11.9	39.2	0.18	5.51	1.31
705	0	73	3	0	1	0	1	1	1	0	0	3	3.86	2.07	3	2.32	3.49	33.6	55.9	1	0	0	1	53.27	0	0	160	75	29.2969	0	1	1	0	0	4.17	131	39.4	94.5	31.3	331	12.5	41.6	216	16.2	9.2	19.7	0.2	4.21	1.09
706	1	63	3	1	0	0	1	1	1	0	0	3	4.61	2.18	3	1.97	4.96	60.2	84.2	1	0	0	1	28.31	0	0	180	79	24.3827	2	0	0	0	1	4.34	137	41.3	95	31.5	331	12.7	42.8	206	16.5	11.1	32.2	0.23	8.69	1.44
707	1	63	2	1	0	0	1	1	1	0	0	3	4.08	2.08	3	1.47	3.16	53.4	78.3	0	0	1	0	13.35	0	0	175	70	22.8571	2	1	1	0	0	4.82	151	45.3	93.9	31.2	332	12.8	42	202	16.3	9	19.3	0.18	9.2	0.77
708	1	62	1	1	0	0	1	1	1	0	0	3	4.19	2.1	3	1.33	2.3	42.1	66.5	0	0	1	1	30.66	1	0	173	60	20.0474	2	1	1	1	1	4.82	143	45.2	93.9	29.6	315	13.5	45.7	206	16	11.1	33.4	0.23	7.19	2.01
709	1	62	3	1	0	0	1	1	1	0	0	3	3.59	1.93	3	1.4	2.45	43	67.5	0	0	0	1	54.35	0	0	173	60	20.0474	2	1	1	1	1	4.82	143	45.2	93.9	29.6	315	13.5	45.7	206	16	11.1	33.4	0.23	7.19	2.01
710	0	79	2	0	1	0	1	1	1	0	0	3	2.96	1.62	3	1.35	3.04	55.5	80.2	1	0	1	1	43.51	1	0	156	60	24.6548	0	1	1	0	0	3	96	29.8	99.3	32.1	323	13.8	49.8	157	15.9	8.8	17.2	0.14	3.84	0.38
711	1	78	2	1	0	0	1	1	1	1	0	3	8.12	3.21	3	1.74	3.9	55.4	80.1	0	0	1	0	10.01	0	0	166	83	30.1205	1	1	1	0	0	4.35	138	40.7	93.7	31.6	338	12.7	41.8	128	16.7	10.3	28	0.13	5.41	1
712	1	72	3	1	0	0	1	1	1	1	0	3	3.25	1.77	3	1.84	4.27	56.8	81.4	1	0	0	1	33.77	0	0	178	83.5	26.354	2	0	1	1	0	4.25	130	40.5	95.3	30.5	320	14.3	47.8	149	16.6	12.4	42.4	0.19	7.52	0.98
713	1	80	1	1	0	0	1	0	0	0	0	1	4.27	2.2	3	2.75	3.87	28.9	49.4	0	0	1	0	9.11	0	0	170	60	20.7612	1	1	0	0	0	4.39	144	44.1	100.5	32.8	326	12.2	43.3	92	16.6	14.8	56.3	0.14	6.84	0.81
714	0	69	1	1	0	0	1	0	0	0	0	1	4.33	2.02	3	1.16	2.8	58.6	82.9	0	0	1	1	23.27	0	0	155	53.6	22.3101	0	0	1	0	0	5.07	152	46.4	91.5	30	328	11.9	39.7	180	12.4	10.5	30.4	0.19	4.78	1.69
715	0	74	3	1	0	0	1	1	1	1	0	3	3.01	1.73	3	2.48	3.92	36.8	60	0	0	0	1	46.25	0	0	152	56	24.2382	0	1	1	0	0	3.98	118	37.4	94	29.7	316	14.2	48.4	225	16.4	10.5	28.3	0.24	6.37	2.22
716	1	84	1	1	0	0	1	1	1	1	0	3	5.92	2.56	3	2.36	4.31	45.1	69.9	1	0	1	1	44.21	1	0	170	70	24.2215	0	1	1	0	0	3.52	107	33.8	96.1	30.4	316	13.4	46.8	200	16.6	10.3	28	0.21	4.59	1.13
717	1	76	3	1	0	0	1	0	1	0	0	2	4.4	2.24	3	1.99	3.65	45.5	70.3	0	0	0	1	37.3	1	0	176	72	23.2438	2	1	0	0	1	4.39	138	42.6	97.1	31.6	325	13.7	48.1	121	17.1	10.3	28.3	0.13	5.04	0.8
718	1	57	3	1	0	0	1	1	1	0	0	3	7.78	2.91	3	2.1	4.86	56.7	81.3	1	0	0	1	98.59	0	0	175	82	26.7755	2	0	1	1	0	4.76	154	47.9	100.6	32.4	322	12.6	45.7	212	16.3	10	25.7	0.21	6.93	2.73
719	0	61	1	0	0	1	1	1	1	0	0	3	4.53	2.23	3	2.62	4.04	35.1	57.9	0	0	0	1	45.93	0	0	160	65	25.3906	0	1	1	0	0	3.55	117	35.3	99.6	32.9	331	15.7	57	136	16.9	10	25.6	0.14	4.72	1.18
720	1	65	3	1	0	0	0	0	1	0	0	1	3.44	1.89	3	1.85	3.26	43.4	67.9	0	0	0	0	19.84	0	0	169	92	32.2118	2	1	0	1	0	5.09	149	45.2	88.7	29.2	329	13.3	41.4	174	16.6	12.4	42.9	0.22	4.04	0.97
721	1	60	1	1	0	0	1	0	0	0	0	1	3.46	1.8	3	1.78	3.75	52.5	77.4	0	0	1	0	15.11	0	0	167	68	24.3824	1	0	0	1	1	5.08	156	48.4	95.3	30.7	322	13.2	45.2	187	16.7	11.8	38.4	0.22	10.87	1.51
722	1	53	3	1	0	0	1	1	1	0	0	3	5.51	2.46	3	1.19	2.47	51.9	76.9	1	0	0	1	70.66	0	0	176	76	24.5351	2	0	0	0	0	4.66	158	48	103	33.9	329	13	47.2	168	17	11.1	32.9	0.19	5.9	1.63
723	1	67	1	1	0	0	1	0	1	0	0	2	6.1	2.72	3	0.96	1.77	45.9	70.8	0	0	0	0	12.39	1	0	174	69	22.7903	1	1	1	0	0	4.49	138	42.7	95.2	30.7	323	12.1	40.7	184	16.2	11.2	34.3	0.21	5.8	0.78
724	1	67	3	1	0	0	1	0	1	0	0	2	5.88	2.69	3	1.68	2.78	39.5	63.4	1	0	1	1	69.44	0	0	174	69	22.7903	1	1	1	0	0	4.49	138	42.7	95.2	30.7	323	12.1	40.7	184	16.2	11.2	34.3	0.21	5.8	0.78
725	1	36	3	1	0	0	0	1	1	0	0	2	2.75	1.54	3	1.57	3.59	56.4	81	0	0	0	1	22.13	1	0	168	77.4	27.4235	2	0	0	0	1	5.37	158	49.7	92.5	29.3	317	13.5	43.8	175	16.3	11.5	36.8	0.2	9.24	2.69
726	0	68	2	1	0	0	1	1	0	0	0	2	3.24	1.78	3	1.06	1.88	43.8	68.4	0	0	1	1	30.53	0	0	155	61	25.3902	0	1	1	0	1	3.95	128	38.8	98.1	32.4	330	12.1	41.8	221	16	9.3	20.2	0.21	6.49	1.67
727	1	77	3	1	0	0	1	1	1	0	0	3	7.83	3.16	3	1.55	2.65	41.5	65.8	0	0	1	1	33.36	0	0	168	70	24.8016	2	1	1	0	0	4.32	134	41.6	96.2	31.1	323	12.5	43.9	210	16.6	9.6	23.4	0.2	5.9	1.92
728	1	52	1	1	0	0	1	1	1	0	0	3	4.43	2.22	3	2.08	3.37	38.2	61.8	1	0	1	1	39.07	0	0	175	80	26.1224	2	0	0	0	0	4.54	138	42.2	93.1	30.5	328	12.8	43	155	17.2	12.6	42.9	0.2	11.63	1.4
729	1	66	2	1	0	0	1	0	1	0	0	2	5.59	2.55	3	2.48	3.92	36.8	60	0	0	1	0	9.89	0	0	170	72	24.9135	0	0	0	1	0	4.42	135	40.2	90.9	30.7	337	13	41.6	137	16.3	10.2	27.7	0.14	4.46	1.03
730	1	43	1	1	0	0	1	0	0	0	0	1	4.1	2.14	3	1.22	2.09	41.4	65.6	0	0	0	0	11.73	0	0	180	76	23.4568	2	1	0	0	1	4.62	146	43.4	93.9	31.6	337	12.8	42.3	163	16.3	10.3	27	0.17	5.38	1.89
731	1	73	3	1	0	0	1	0	1	0	0	2	4.81	2.29	3	0.83	2.2	62.5	85.9	0	0	0	0	4.82	1	0	165	60	22.0386	2	1	1	0	0	3.86	122	36.5	94.4	31.4	333	14.1	47.2	198	16.3	9.7	24.4	0.19	8.79	1.7
732	0	76	1	1	0	0	1	0	1	0	0	2	5.72	2.64	3	1.67	2.71	38.3	62	0	0	1	1	23.09	1	0	158	80	32.0461	0	0	1	0	1	4.61	145	45.4	98.5	31.4	319	12.8	45.8	180	16.3	11.4	36.3	0.21	4.72	1.42
733	1	62	3	1	0	0	1	0	1	0	0	2	2.9	1.71	3	1.61	2.77	42	66.3	0	0	0	1	41.21	0	0	170	70	24.2215	2	1	1	0	0	3.71	123	37.7	101.6	33.2	327	11.4	41	255	15.9	9.4	20.3	0.24	6.16	1
[truncated: 5 more columns]
